# Supplementary material for: Species-wide whole genome sequencing reveals historical global spread and recent local persistence in Shigella flexneri
Source: eLife. 2015 Aug 4;4:e07335. doi: 10.7554/eLife.07335 (PMC4522646; doi:10.7554/eLife.07335)
Supplement: Supplementary file 1. — Table containing strain information, accession numbers for the strains used in this study along with the blast identities for the virulence and AMR genes displayed in Figure 2. DOI: http://dx.doi.org/10.7554/eLife.07335.016 [file elife07335s001.xlsx]

## Sheet: Sheet1
Accession Number	Strain Name	Lineage/PG	Mol. Serotype	Year of Isolation	Country	Source	aac(3)-IIa	aadA1	aadA2	aadA5	strA	strB	sat	blaCTX-M-24	blaOXA-1	blaTEM-1	erm(B)	msr(E)	mph(A)	mph(E)	catB1	catA1	qnrS1	qepA	sul1	sul2	tetA(A)	tetA(D)	tetA(B)	dfrA12	dfrA17	dfrA3b	dfrA1	dfrA5	dfrA14	dfrA8
ERS093675	3.59	3	2a	1959	Senegal	clinical isolate	0	0	0	0	0	0	8.432	0	0	0	19.35	25.2	0	0	13.176	0	17.75	0	27.544	32.536	14.136	12.348	8.74	33.672	29.7	19.276	29.593	34.037	35	33.948
ERS093677	5.63	1	1a	1963	Vietnam	clinical isolate	0	100	86.4	56.43	0	0	10.885	0	0	0	19.35	25.2	0	0	26.901	0	17.75	0	100	50.29	14.136	11.327	8.74	33.672	29.7	19.276	29.593	34.037	35	33.948
ERS093678	6.63	3	2b	1963	Congo	clinical isolate	0	0	0	0	0	0	8.432	0	0	0	19.35	25.2	0	0	13.176	0	17.75	0	27.544	32.536	14.136	12.348	8.74	33.672	29.7	19.276	29.593	34.037	35	33.948
ERS093679	9.63	3	2a	1963	France	clinical isolate	0	0	0	0	100	100	8.432	0	0	0	19.35	25.2	0	0	26.901	0	17.75	0	49.068	100	14.136	12.348	8.74	33.672	29.7	19.276	29.593	34.037	35	33.948
ERS093680	12.66	3	2a	1966	France	clinical isolate	0	0	0	0	0	0	8.432	0	0	0	19.35	25.2	0	0	13.176	0	17.75	0	27.544	32.536	14.136	12.348	8.74	33.672	29.7	19.276	29.593	34.037	35	33.948
ERS093698	14.75	3	Y	1975	France	clinical isolate	0	0	0	0	0	0	8.432	0	0	0	19.35	25.2	0	0	13.176	0	17.75	0	27.544	32.536	14.136	12.348	8.74	33.672	29.7	19.276	29.593	34.037	35	33.948
ERS093685	20.67	3	2a	1967	Algeria	clinical isolate	0	0	0	0	0	0	8.432	0	0	0	19.35	25.2	0	0	13.176	0	17.75	0	27.544	32.536	14.136	12.348	8.74	33.672	29.7	19.276	29.593	34.037	35	33.948
ERS093702	86.8	3	Y	1980	Morocco	clinical isolate	0	0	0	0	0	0	8.432	0	0	0	19.35	25.2	0	0	13.176	0	17.75	0	27.544	32.536	14.136	12.348	8.74	33.672	29.7	19.276	29.593	34.037	35	33.948
ERS093700	262.78	1	1a	1978	France	clinical isolate	0	0	0	0	0	0	8.432	0	0	0	19.35	25.2	0	0	26.901	0	17.75	0	27.544	32.536	14.136	12.348	8.74	33.672	29.7	19.276	29.593	34.037	35	33.948
ERS088067	535	4	3b	1972	UK		0	0	0	0	0	0	8.432	0	0	0	19.35	25.2	0	0	13.176	0	17.75	0	27.544	32.536	14.136	12.348	8.74	33.672	29.7	19.276	29.9	34.3	34.888	33.948
ERS031716	10262	2	3a	2010	Vietnam	clinical isolate	0	100	86.4	56.43	71	100	8.432	37.632	0	100	19.35	25.2	0	0	26.901	100	17.75	0	48.685	100	44.368	59.267	100	33.672	67.5	19.276	99.3	75.1	70.29	33.948
ERS088065	5/63	4	3a	1963	UK		0	0	0	0	0	0	8.432	0	0	0	19.35	25.2	0	0	26.901	0	17.75	0	27.544	32.536	7.5	12.348	8.74	33.672	29.7	19.276	29.9	34.3	34.888	33.948
ERS087991	319743	2	3a	2009	South Africa (Eastern Cape)	clinical isolate	0	0	0	0	0	0	8.432	0	0	0	19.35	25.2	0	0	24.966	0	17.75	0	27.544	32.536	14.136	12.348	8.74	33.672	29.7	19.276	29.593	34.037	35	33.948
ERS087985	333687	3	2a	2009	South Africa (Western Cape)	clinical isolate	0	99.6	86.4	56.43	0	0	100	0	100	0	19.35	25.2	0	0	26.901	100	17.75	0	27.544	32.536	44.368	59.267	100	33.672	68.1	19.276	100	75.1	69.696	33.948
ERS087993	333992	2	3a	2009	South Africa (KwaZulu-Natal)	clinical isolate	0	0	0	0	65	100	8.432	0	0	0	19.35	25.2	0	0	26.901	0	17.75	0	48.685	100	14.136	12.348	8.74	35.616	66.2	19.276	71.3	89.1	99.3	33.948
ERS087994	356458	2	3a	2009	South Africa (Free State)	clinical isolate	0	0	0	0	65	100	8.432	0	0	0	19.35	25.2	0	0	26.901	0	17.75	0	48.685	100	14.136	12.348	8.74	35.616	66.2	19.276	71.3	89.1	99.3	33.948
ERS087986	370076	3	2a	2009	South Africa (KwaZulu-Natal)	clinical isolate	0	99.2	86.4	56.43	100	100	100	0	100	0	19.35	25.2	0	0	26.901	100	17.75	0	49.068	100	44.368	59.267	100	33.672	68.1	19.276	100	75.1	69.696	33.948
ERS087995	395205	2	3a	2009	South Africa (Gauteng)	clinical isolate	0	0	0	0	0	0	8.432	0	0	0	19.35	25.2	0	0	26.901	0	17.75	0	27.544	32.536	14.136	12.348	8.74	33.672	29.7	19.276	29.593	34.037	35	33.948
ERS087988	400525	3	2a	2009	South Africa (Western Cape)	clinical isolate	0	84	75.938	50.148	0	0	100	0	100	0	19.35	25.2	0	0	26.901	100	17.75	0	27.544	32.536	44.368	59.267	100	33.672	68.1	19.276	100	75.1	69.696	33.948
ERS087989	410370	3	2a	2009	South Africa (Gauteng)	clinical isolate	0	84	75.938	50.148	99.6	100	100	0	100	0	19.35	25.2	0	0	26.901	100	17.75	0	48.685	100	44.368	59.267	98	33.672	68.1	19.276	100	75.1	69.696	33.948
ERS088020	428153	2	3a	2010	South Africa (Eastern Cape)	clinical isolate	0	0	0	0	65	100	8.432	0	0	0	19.35	25.2	0	0	26.901	0	17.75	0	48.685	100	14.136	12.348	8.74	35.616	66.2	19.276	71.3	89.1	99.3	33.948
ERS088021	428777	2	3a	2010	South Africa (Gauteng)	clinical isolate	0	0	0	0	65	100	8.432	0	0	0	19.35	25.2	0	0	26.901	0	17.75	0	48.685	100	14.136	12.348	8.74	35.616	66.2	19.276	71.3	89.1	99.3	33.948
ERS088014	441003	3	2a	2010	South Africa (Western Cape)	clinical isolate	0	84	75.938	50.148	42	100	100	0	100	0	19.35	25.2	0	0	26.901	100	17.75	0	42.042	81	44.368	59.267	97	35.616	68.1	19.276	100	89.1	99.3	33.948
ERS088017	453094	3	2a	2010	South Africa (Western Cape)	clinical isolate	7.92	84	75.938	50.148	85	100	100	0	100	0	19.35	25.2	0	0	84.357	100	17.75	0	48.685	100	44.368	59.267	100	33.672	68.1	19.276	100	75.1	69.696	33.948
ERS088022	457776	2	3a	2010	South Africa (Western Cape)	clinical isolate	0	0	0	0	65	100	8.432	0	0	0	19.35	25.2	0	0	24.966	0	17.75	0	48.685	100	14.136	12.348	8.74	35.616	66.2	19.276	71.3	89.1	99.3	33.948
ERS088019	458841	2	3a	2010	South Africa (Gauteng)	clinical isolate	0	0	0	0	65	100	8.432	0	0	0	19.35	25.2	0	0	26.901	0	17.75	0	48.685	100	14.136	12.348	8.74	35.616	66.2	19.276	71.3	89.1	99.3	33.948
ERS088023	459364	2	3a	2010	South Africa (KwaZulu-Natal)	clinical isolate	0	0	0	0	53	99.6	8.432	0	0	0	19.35	25.2	0	0	26.901	0	17.75	0	48.685	100	14.136	12.348	8.74	35.616	66.2	19.276	71.3	89.1	99.3	33.948
ERS088016	461633	3	2a	2010	South Africa (Gauteng)	clinical isolate	0	86	75.938	50.74	0	0	100	0	100	0	19.35	25.2	0	0	26.901	100	17.75	0	27.544	32.536	44.368	59.267	100	33.672	68.1	19.276	100	75.1	69.696	33.948
ERS088015	466310	3	2a	2010	South Africa (KwaZulu-Natal)	clinical isolate	0	100	86.4	56.43	100	100	100	37.632	100	100	19.35	25.2	100	36.363	26.901	100	17.75	0	49.068	100	44.368	59.267	100	35.616	68.1	19.276	100	89.8	98.7	33.948
ERS088018	467746	3	2a	2010	South Africa (KwaZulu-Natal)	clinical isolate	0	84	75.938	50.148	65	100	100	0	100	0	19.35	25.2	0	0	26.901	100	17.75	0	48.685	100	44.368	59.267	100	35.616	68.1	19.276	100	89.1	99.3	33.948
ERS088042	527649	3	2a	2011	South Africa (Western Cape)	clinical isolate	0	0	0	0	65	100	8.432	0	0	0	19.35	25.2	0	0	26.901	0	17.75	0	48.685	100	14.136	12.348	8.74	35.616	66.2	19.276	71.3	89.1	99.3	33.948
ERS088043	535661	3	2a	2011	South Africa (Gauteng)	clinical isolate	0	0	0	0	0	0	8.432	0	0	0	19.35	25.2	0	0	26.901	0	17.75	0	27.544	32.536	14.136	12.348	8.74	33.672	29.7	19.276	29.593	34.037	35	33.948
ERS088048	542158	2	3a	2011	South Africa (Gauteng)	clinical isolate	0	0	0	0	65	100	8.432	0	0	0	19.35	25.2	0	0	26.901	0	17.75	0	48.685	100	14.136	12.348	8.74	35.616	66.2	19.276	71.3	89.1	99.3	33.948
ERS088044	546567	3	2a	2011	South Africa (Western Cape)	clinical isolate	0	97.608	86.4	55.872	100	100	100	0	100	0	19.35	25.2	0	0	26.901	100	17.75	0	49.068	100	44.368	59.267	100	33.672	68.1	19.276	100	75.1	69.696	33.948
ERS088041	550865	3	2a	2011	South Africa (KwaZulu-Natal)	clinical isolate	0	0	0	0	65	100	8.432	0	0	0	19.35	25.2	0	0	26.901	0	17.75	0	48.685	100	14.136	12.348	8.74	35.616	66.2	19.276	71.3	89.1	99.3	33.948
ERS088049	557627	2	3a	2011	South Africa (Western Cape)	clinical isolate	0	0	0	0	62	100	8.432	0	0	0	19.35	25.2	0	0	26.901	0	17.75	0	48.685	100	14.136	12.348	8.74	35.616	66.2	19.276	71.3	89.1	99.3	33.948
ERS088045	567879	3	2a	2011	South Africa (KwaZulu-Natal)	clinical isolate	0	84	75.938	50.148	100	100	100	0	100	0	19.35	25.2	0	0	13.176	100	17.75	0	49.068	100	44.368	59.267	100	33.672	68.1	19.276	100	75.1	69.696	33.948
ERS088050	575237	2	3a	2011	South Africa (Eastern Cape)	clinical isolate	0	0	0	0	65	100	8.432	37.632	0	100	19.35	25.2	100	36.363	26.901	0	17.75	0	48.685	100	14.136	12.348	8.74	35.616	66.2	19.276	71.3	89.1	99.3	33.948
ERS088040	579748	3	2a	2011	South Africa (Gauteng)	clinical isolate	0	84	75.938	50.148	0	0	100	0	100	0	19.35	25.2	0	0	26.901	100	17.75	0	27.544	32.536	44.368	59.267	100	33.672	68.1	19.276	100	75.1	69.696	33.948
ERS088047	584638	2	3a	2011	South Africa (Gauteng)	clinical isolate	0	0	0	0	65	100	8.432	0	0	0	19.35	25.2	0	0	26.901	0	17.75	0	48.685	100	14.136	12.348	8.74	35.616	66.2	19.276	71.3	89.1	99.3	33.948
ERS088060	109/49	1	1a	1949	UK		0	0	0	0	0	0	8.432	0	0	0	19.35	25.2	0	0	26.901	0	17.75	0	27.544	32.536	14.136	12.348	8.74	33.672	29.7	19.276	29.593	34.037	35	33.948
ERS088070	13-55	5	5b	1955	UK		0	0	0	0	0	0	8.432	0	0	0	19.35	25.2	0	0	13.176	0	12.765	0	27.544	32.536	13.395	10.395	12.012	33.672	29.7	19.276	29.593	34.037	35	33.948
ERS088068	15/59	1	4a	1959	UK		0	100	86.4	56.43	0	0	10.885	0	0	0	19.35	25.2	0	0	13.176	0	17.75	0	100	50.29	14.136	12.348	8.74	33.672	29.7	19.276	29.593	34.037	35	33.948
ERS093703	179-89	1	2b	1989	Egypt	clinical isolate	0	0	0	0	100	100	8.432	0	0	0	19.35	25.2	0	0	26.901	0	17.75	0	49.068	100	14.136	12.348	8.74	33.672	29.7	19.276	29.593	34.037	35	33.948
ERS088071	192/51	5	5a	1951	UK		0	0	0	0	0	0	8.432	0	0	0	19.35	25.2	0	0	26.901	0	12.765	0	27.544	32.536	13.395	10.395	12.012	33.672	29.7	19.276	29.593	34.037	35	33.948
ERS088062	1c	1	1c		UK		0	0	0	0	100	100	8.432	37.632	0	100	19.35	25.2	0	0	26.901	0	17.75	0	49.068	100	98.7	45.504	43.616	35.616	65.6	19.276	71.9	89.8	98.7	33.948
ERS088072	245/51	5	5b	1951	UK		0	0	0	0	0	0	8.432	0	0	0	19.35	30.03	0	0	26.901	0	12.765	0	27.544	32.536	13.395	10.395	12.012	33.672	29.7	19.276	29.593	34.037	35	33.948
ERS093704	324-89	3	2a	1989	Madagascar	clinical isolate	0	0	0	0	100	100	8.432	0	0	0	19.35	25.2	0	0	13.176	0	17.75	0	49.068	100	14.136	12.348	8.74	33.672	29.7	19.276	29.593	34.037	35	33.948
ERS088069	34/53	1	4b	1953	UK		0	0	0	0	0	0	8.432	0	0	0	19.35	25.2	0	0	13.176	0	17.75	0	27.544	32.536	14.136	12.348	8.74	33.672	29.7	19.276	29.593	34.037	35	33.948
ERS088063	345/61	3	2a	1961	UK		0	0	0	0	0	0	8.432	0	0	0	19.35	25.2	0	0	27.389	0	17.75	0	27.544	32.536	14.136	12.348	8.74	33.672	29.7	19.276	29.593	34.037	35	33.948
ERS088066	403/58	4	3b	1958	UK		0	0	0	0	0	0	8.432	0	0	0	19.35	25.2	0	0	13.176	0	17.75	0	27.544	32.536	14.136	12.348	8.74	33.672	29.7	19.276	29.9	34.3	34.888	33.948
ERS088075	428/55	3	Y	1955	UK		0	0	0	0	0	0	8.432	0	0	0	19.35	25.2	0	0	26.901	0	17.75	0	48.685	100	14.136	12.348	8.74	33.672	29.7	19.276	29.593	34.037	35	33.948
ERS088061	509/60	1	1b	1960	UK		0	0	0	0	0	0	8.432	0	0	0	19.35	25.2	0	0	26.901	0	17.75	0	27.544	32.536	14.136	12.348	8.74	33.672	29.7	19.276	29.593	34.037	35	33.948
ERS088074	531/61	4	X	1961	UK		0	0	0	0	0	0	8.432	0	0	0	19.35	25.2	0	0	13.176	0	17.75	0	27.544	32.536	7.5	12.348	8.74	33.672	29.7	19.276	29.9	34.3	34.888	33.948
ERS088046	561176/561185	2	3a	2011	South Africa (Eastern Cape)	clinical isolate	0	0	0	0	65	100	8.432	0	0	0	19.35	25.2	0	0	26.901	0	17.75	0	48.685	100	14.136	12.348	8.74	35.616	66.2	19.276	71.3	89.1	99.3	33.948
ERS093673	ATCC 29903	3	2a	1954	Japan	clinical isolate	0	0	0	0	0	0	8.432	0	0	0	19.35	25.2	0	0	26.901	0	17.75	0	48.685	100	14.136	12.348	8.74	33.672	29.7	19.276	29.593	34.037	35	33.948
ERS093668	CIP 106164	1	2b	1918	Europe?		0	0	0	0	0	0	8.432	0	0	0	19.35	25.2	0	0	13.176	0	17.75	0	27.544	32.536	14.136	12.348	8.74	33.672	29.7	19.276	29.593	34.037	35	33.948
ERS093669	CIP 106171	1	1a	1918	Europe?		0	0	0	0	0	0	8.432	0	0	0	19.35	25.2	0	0	26.901	0	17.75	0	27.544	32.536	14.136	12.348	8.74	33.672	29.7	19.276	29.593	34.037	35	33.948
ERS093707	CIP 52-24	4	4bv	1949			0	0	0	0	0	0	8.432	0	0	0	19.35	25.2	0	0	26.474	0	17.75	0	27.544	32.536	7.5	12.348	8.74	33.672	29.7	19.276	28.987	33.431	34.3	33.948
ERS093706	CIP 52-35	3	2a	1913	UK		0	0	0	0	0	0	8.432	0	0	0	19.35	25.2	0	0	26.901	0	17.75	0	27.544	32.536	14.136	12.348	8.74	33.672	29.7	19.276	29.593	34.037	35	33.948
ERS093708	CIP 52-37	1	1b	1949			0	0	0	0	0	0	8.432	0	0	0	19.35	25.2	0	0	26.901	0	17.75	0	27.544	32.536	14.136	12.348	8.74	33.672	29.7	19.276	29.593	34.037	35	33.948
ERS093674	CIP 56-19	3	2a	1955	Tunisia	clinical isolate	0	0	0	0	0	0	8.432	0	0	0	19.35	25.2	0	0	13.176	0	20.116	0	27.544	32.536	14.136	12.348	8.74	33.672	29.7	19.276	29.593	34.037	35	33.948
ERS093681	CIP 67-61	5	5a	1966	Iraq	clinical isolate	0	0	0	0	0	0	8.432	0	0	0	19.35	25.2	0	0	13.176	0	12.765	0	27.544	32.536	13.395	10.395	12.012	33.672	29.7	19.276	29.593	34.037	35	33.948
ERS093687	Dakar 948.69	1	1b	1969	Senegal	clinical isolate	0	0	0	0	100	99.6	8.432	0	0	0	19.35	25.2	0	0	26.901	0	17.75	0	49.068	100	14.136	12.348	8.74	33.672	29.7	19.276	29.593	34.037	35	33.948
ERS031756	DE0010	3	2a	2000	Vietnam	clinical isolate	0	99.6	86.4	56.43	100	100	8.432	37.632	100	100	19.35	25.2	0	0	26.901	100	17.75	0	49.068	100	44.368	59.267	100	35.616	65.6	19.276	71.9	89.8	98.7	33.948
ERS031758	DE0030	3	2a	2000	Vietnam	clinical isolate	0	99.6	86.4	56.43	100	100	8.432	37.632	100	100	18.9	25.2	0	0	26.901	100	17.75	0	48.321	99.6	44.368	59.267	100	35.616	65.6	19.276	71.9	89.8	98.7	33.948
ERS031762	DE0119	3	2a	2000	Vietnam	clinical isolate	0	99.6	86.4	56.43	100	100	8.432	37.632	100	100	19.35	25.2	0	0	26.901	100	17.75	0	49.068	100	44.368	59.267	100	35.616	65.6	19.276	71.9	89.8	98.7	33.948
ERS031763	DE0174	3	2a	2000	Vietnam	clinical isolate	0	99.6	86.4	56.43	100	100	8.432	37.632	100	100	19.35	24.96	0	0	26.901	100	17.75	0	49.068	100	44.368	59.267	100	35.616	65.6	19.276	71.9	89.8	98.7	33.948
ERS031774	DE0457	3	2a	2000	Vietnam	clinical isolate	0	99.6	86.4	56.43	100	100	8.432	37.632	100	100	19.35	25.2	0	0	26.901	100	17.75	0	49.068	100	44.368	59.267	100	35.616	65.6	19.276	71.9	89.8	98.7	33.948
ERS031775	DE0569	3	2a	2000	Vietnam	clinical isolate	0	99.6	86.4	56.43	100	100	8.432	37.632	100	100	19.35	25.2	0	0	26.901	100	17.75	0	49.068	100	44.368	59.267	100	35.616	65.6	19.276	71.9	89.8	98.7	33.948
ERS031782	DE0804	7	4av	2001	Vietnam	clinical isolate	0	100	86.4	56.43	100	100	8.432	37.632	0	100	19.35	25.2	0	0	13.176	100	12.765	0	49.068	100	100	46.56	44.368	35.616	65.6	19.276	71.9	89.8	98.7	33.948
ERS031784	DE0874	3	2b	2001	Vietnam	clinical isolate	0	99.6	86.4	56.43	100	100	8.432	37.632	100	100	19.35	25.2	0	0	26.901	100	17.75	0	49.068	100	44.368	59.267	100	35.616	65.6	19.276	71.9	89.8	98.7	33.948
ERS031786	DE1173	2	3a	2002	Vietnam	clinical isolate	0	100	86.4	56.43	0	0	8.432	0	0	0	19.35	25.2	0	0	26.901	100	17.75	0	44.72	89.55	44.368	59.267	100	33.672	67.5	19.276	99.3	75.1	70.29	33.948
ERS031792	DE1279	3	2a	2002	Vietnam	clinical isolate	0	99.6	86.4	56.43	0	0	8.432	0	100	0	19.35	25.2	0	0	13.176	100	17.75	0	27.544	32.536	44.368	59.267	100	33.672	29.7	19.276	29.593	34.037	35	33.948
ERS031794	DE1455	2	3a	2002	Vietnam	clinical isolate	0	100	86.4	56.43	100	100	8.432	37.632	12	100	19.35	25.2	0	0	26.901	99.5	17.75	0	49.068	100	57	59.267	100	33.573	67.5	19.276	99.3	75.1	70.29	35.77
ERS031795	DE1461	2	3a	2002	Vietnam	clinical isolate	0	99.6	86.4	56.43	100	100	8.432	37.632	100	100	19.35	29.92	0	0	26.901	100	17.75	0	49.068	100	44.368	59.267	100	35.616	65.6	19.276	71.9	89.8	98.7	33.948
ERS088076	E126923	1	4a		UK		0	99.6	86.4	56.43	0	0	100	0	100	0	19.35	25.2	0	0	27.648	100	17.75	0	27.544	32.536	44.368	59.267	100	33.672	68.1	19.276	100	75.1	69.696	33.948
ERS088064	E2610/72	1	2b	1972	UK		0	0	0	0	100	99.6	8.432	0	0	0	19.35	25.2	0	0	26.901	0	17.75	0	49.068	100	14.136	12.348	8.74	33.672	29.7	19.276	29.593	34.037	35	33.948
ERS031800	EG0055	3	2a	2007	Vietnam	clinical isolate	0	97.608	86.4	55.872	100	100	100	0	100	0	19.35	25.2	0	0	26.901	100	17.75	0	49.068	100	44.368	59.267	100	33.672	68.1	19.276	100	75.1	69.696	33.948
ERS031804	EG0198	2	3a	2008	Vietnam	clinical isolate	0	99.6	86.1	56.133	100	100	8.432	37.632	0	99.6	19.35	25.2	0	0	26.901	100	17.75	0	49.068	100	44.368	59.267	100	33.672	67.5	19.276	99.3	75.1	70.29	33.948
ERS031806	EG0302	2	3a	2006	Vietnam	clinical isolate	0	100	86.4	56.43	0	0	8.432	0	0	0	19.35	25.2	0	0	26.901	100	17.75	0	48.685	100	44.368	59.267	100	33.028	67.5	0	99.3	75.1	70.29	33.396
ERS031811	EG0387	3	2b	2007	Vietnam	clinical isolate	0	99.2	86.1	56.43	100	100	8.432	37.632	100	100	19.35	25.2	0	0	26.901	100	17.75	0	49.068	100	44.368	59.267	100	35.616	65.6	19.276	71.9	89.8	98.7	33.948
ERS031812	EG0403	2		2007	Vietnam	clinical isolate	0	100	86.4	56.43	100	100	8.432	37.632	0	100	19.35	25.2	0	0	26.901	100	17.75	0	49.068	100	100	59.267	100	33.672	67.5	19.276	99.3	75.1	70.29	33.948
ERS031816	EG0449	3	2a	2008	Vietnam	clinical isolate	0	99.6	86.4	56.43	100	100	8.432	37.632	100	100	19.35	25.2	0	0	26.901	100	17.75	0	49.068	100	44.368	59.267	100	35.616	65.6	19.276	71.9	89.8	98.7	33.948
ERS031817	EG0461	3	2a	2008	Vietnam	clinical isolate	0	99.6	86.4	56.43	100	100	8.432	37.632	100	100	19.35	25.2	0	0	26.901	100	17.75	0	49.068	100	44.368	59.267	100	35.616	65.6	19.276	71.9	89.8	98.7	33.948
ERS093670	Ew 595-52	3	5a	1952	US?		0	0	0	0	0	0	8.432	0	0	0	19.35	25.2	0	0	13.176	0	17.75	0	27.544	32.536	14.136	12.348	8.74	33.672	29.7	19.276	29.593	34.037	35	33.948
ERS031840	H04	3	1a	2008	Vietnam	clinical isolate	0	99.6	86.4	56.43	100	100	8.432	37.632	99.6	100	19.35	25.2	0	0	26.901	100	17.75	0	49.068	100	44.368	59.267	100	35.616	65.6	19.276	71.9	89.8	98.7	33.948
ERS031846	H10	3	1a	2009	Vietnam	clinical isolate	0	99.6	86.4	56.43	100	100	8.432	100	99.6	100	19.35	25.2	0	0	27.72	100	17.75	0	49.068	100	44.368	59.267	100	35.616	65.6	19.276	71.9	89.8	98.7	33.948
ERS031891	H66	1	1b	2010	Vietnam	clinical isolate	0	99.6	86.4	56.43	100	100	8.432	37.632	100	99.6	19.35	25.2	0	0	13.176	100	100	0	49.068	100	14.136	12.348	8.74	35.616	65.6	19.276	71.9	89.8	98.7	33.948
ERS033367	IB0011	3	2a	1991	Korea	clinical isolate	100	99.6	86.4	100	0	0	100	37.632	100	100	19.35	25.2	100	36.363	13.176	100	17.75	0	100	50.29	44.368	59.267	100	34.865	100	19.276	100	75.1	69.696	33.948
ERS033368	IB0012	1	1b	1991	Korea	clinical isolate	0	0	0	0	0	0	8.432	0	0	0	19.35	25.2	0	0	26.901	0	17.75	0	48.685	100	79	39.68	36.972	33.672	29.7	19.276	29.593	34.037	35	33.948
ERS033369	IB0017	7	Y	1991	Korea	clinical isolate	0	100	86.4	56.43	100	66.572	8.432	37.632	0	100	19.35	25.2	0	0	13.176	100	12.765	0	49.068	100	100	46.56	44.368	35.616	65.6	19.276	71.9	89.8	98.7	33.948
ERS033370	IB0022	3	2a	2002	China	clinical isolate	100	99.6	86.4	100	0	0	100	37.632	100	100	19.35	25.2	100	36.363	13.176	100	17.75	0	100	50.29	44.368	59.267	100	34.865	100	19.276	100	75.1	69.696	33.948
ERS033371	IB0034	3	1a	2002	China	clinical isolate	0	99.2	86.4	56.43	100	100	100	0	100	0	19.35	25.2	0	0	26.901	100	17.75	0	49.068	100	44.368	59.267	100	33.672	68.1	19.276	100	75.1	69.696	33.948
ERS033372	IB0036	3	X	2002	China	clinical isolate	0	99.6	86.4	56.43	100	100	100	0	100	0	19.35	25.2	0	0	26.901	100	17.75	0	49.068	100	44.368	59.267	100	33.672	68.1	19.276	100	75.1	69.696	33.948
ERS033373	IB0037	3	2a	2002	China	clinical isolate	0	84.235	75.25	50.148	100	100	100	0	100	0	19.35	25.2	0	0	13.176	100	17.75	0	49.068	100	44.368	59.267	100	33.672	68.1	19.276	100	75.1	69.696	33.948
ERS033374	IB0039	3	2a	2002	Philippines	clinical isolate	0	99.2	86.1	56.43	65	100	100	37.632	100	100	19.35	25.2	0	0	26.901	100	17.75	0	48.685	100	44.368	59.267	100	35.616	65.6	19.276	92.684	88.5	98.7	33.948
ERS033375	IB0043	3	2a	2002	Philippines	clinical isolate	0	99.2	86.4	56.43	100	100	100	0	100	0	19.35	25.2	0	0	26.901	100	17.75	0	48.321	99.6	44.368	59.267	100	33.672	68.1	19.276	100	75.1	69.696	33.948
ERS033376	IB0045	3	2a	2002	Taiwan	clinical isolate	0	99.6	86.4	56.43	100	100	100	0	100	0	19.35	25.2	0	0	13.176	100	17.75	0	49.068	100	44.368	59.267	100	33.672	68.1	19.276	100	75.1	69.696	33.948
ERS033378	IB0047	3	2a	2002	Taiwan	clinical isolate	0	99.6	86.4	56.43	0	0	8.432	0	100	0	19.35	25.2	0	0	26.901	100	17.75	0	27.544	32.536	44.368	59.267	100	33.672	29.7	19.276	29.593	34.037	35	33.948
ERS033390	IB0058	3	2a				0	99.6	86.4	56.43	100	100	100	0	0	0	19.35	25.2	0	0	26.901	0	17.75	0	49.068	100	44.368	59.267	100	33.672	68.1	19.276	100	75.1	69.696	33.948
ERS033391	IB0064	3	2b	2002	Sri Lanka	clinical isolate	0	99.6	86.4	56.43	100	100	100	0	100	0	19.35	25.2	0	0	26.901	100	17.75	0	49.068	100	44.368	59.267	100	33.672	68.1	19.276	100	75.1	69.696	33.948
ERS033379	IB0068	3	2a	2003	Taiwan	clinical isolate	0	99.2	86.4	56.43	79	100	100	0	100	0	19.35	25.2	0	0	26.901	100	17.75	0	48.685	100	44.368	59.267	100	33.672	68.1	19.276	100	75.1	69.696	33.948
ERS033351	IB0700	1	1b	1983	Korea	clinical isolate	0	99.6	86.4	56.43	0	0	8.432	0	100	0	19.35	25.2	0	0	13.176	100	17.75	0	27.544	32.536	44.368	59.267	100	33.672	29.7	19.276	29.593	34.037	35	33.948
ERS033352	IB0708	4	3a	1987	Korea	clinical isolate	0	100	86.4	56.43	0	0	10.885	37.632	0	100	19.35	25.2	0	0	26.901	0	12.765	0	100	50.29	7.5	12.348	8.74	33.672	29.7	100	29.9	34.3	34.888	33.948
ERS033353	IB0709	3	2a	1999	Korea	clinical isolate	0	99.6	86.4	56.43	100	100	100	0	100	0	19.35	25.2	0	0	13.176	100	17.75	0	49.068	100	44.368	59.267	100	33.672	68.1	19.276	100	75.1	69.696	33.948
ERS033354	IB0711	3	2a	1999	Korea	clinical isolate	0	99.6	86.4	56.43	0	0	100	0	0	0	19.35	25.2	0	0	26.901	0	17.75	0	27.544	32.536	14.136	12.348	8.74	33.672	68.1	19.276	100	75.1	69.696	33.948
ERS033355	IB0712	3	2a	2003	Korea	clinical isolate	0	99.6	86.4	56.43	0	0	8.432	0	100	0	19.35	25.2	0	0	26.901	100	17.75	0	27.544	32.536	44.368	59.267	100	33.672	29.7	19.276	29.593	34.037	35	33.948
ERS033356	IB0714	3	2a	1981	Korea	clinical isolate	0	0	0	0	0	0	8.432	37.632	0	100	19.35	25.2	0	0	13.176	0	17.75	0	27.544	32.536	14.136	12.348	8.74	33.672	29.7	19.276	29.593	34.037	35	33.948
ERS033357	IB0719	1	1b	1982	Korea	clinical isolate	0	86.3	100	53.58	0	0	10.885	0	0	0	19.35	25.2	0	0	26.901	0	17.75	0	100	50.29	14.136	12.348	8.74	33.672	29.7	100	29.593	34.037	35	33.948
ERS033358	IB0737	3	2a	1985	Korea	clinical isolate	0	0	0	0	0	0	8.432	37.632	0	100	19.35	25.2	0	0	13.176	0	17.75	0	27.544	32.536	14.136	12.348	8.74	33.672	29.7	19.276	29.593	34.037	35	33.948
ERS033311	IB1651	4	4bv	1949	UK		0	0	0	0	0	0	8.432	0	0	0	19.35	25.2	0	0	26.474	0	17.75	0	27.544	32.536	7.5	12.348	8.74	33.672	29.7	19.276	28.987	33.431	34.3	33.948
ERS033313	IB1653	1	1b	1951	UK		0	0	0	0	0	0	8.432	0	0	0	19.35	25.2	0	0	13.176	0	17.75	0	27.544	32.536	14.136	12.348	8.74	33.672	29.7	19.276	29.593	34.037	35	33.948
ERS033317	IB1657	5	5b	1951	UK		0	0	0	0	0	0	8.432	0	0	0	19.35	25.36	0	0	26.901	0	12.765	0	27.544	32.536	13.395	10.395	12.012	33.672	29.7	19.276	29.593	34.037	35	33.948
ERS033318	IB1658	5	5a	1951	UK		0	0	0	0	0	0	8.432	0	0	0	19.35	25.2	0	0	26.901	0	12.765	0	27.544	32.536	13.395	10.395	12.012	33.672	29.7	19.276	29.593	34.037	35	33.948
ERS033324	IB1664	5	5a		US		0	0	0	0	0	0	8.432	0	0	0	19.35	25.2	0	0	26.901	0	12.765	0	27.544	32.536	13.395	10.395	12.012	33.672	29.7	19.276	29.593	34.037	35	33.948
ERS033325	IB1665	5	5b		US		0	0	0	0	0	0	8.432	0	0	0	19.35	25.2	0	0	13.176	0	12.765	0	27.544	32.536	13.395	10.395	12.012	33.672	29.7	19.276	29.593	34.037	35	33.948
ERS033327	IB1667	3	Y		US		0	0	0	0	0	0	8.432	0	0	0	19.35	25.2	0	0	26.901	0	17.75	0	48.685	100	14.136	12.348	8.74	33.672	29.7	19.276	29.593	34.037	35	33.948
ERS033333	IB1685	2	3a		Vietnam	clinical isolate	0	100	86.4	56.43	0	0	8.432	0	0	0	19.35	25.2	0	0	26.901	100	17.75	0	48.685	100	44.368	59.267	100	33.672	67.5	19.276	99.3	75.1	70.29	33.948
ERS033360	IB1709	7	Y	2001	Vietnam	clinical isolate	0	100	86.4	56.43	100	66.572	8.432	37.632	0	100	19.35	25.2	0	0	13.176	100	12.765	0	49.068	100	100	46.56	44.368	35.616	65.6	19.276	71.9	89.8	98.7	33.948
ERS033380	IB1716	7	Yv	2002	Vietnam	clinical isolate	0	100	86.4	56.43	0	66.572	8.432	37.632	0	100	19.35	25.2	0	0	13.176	100	12.765	0	27.544	32.536	9.594	14.455	8.74	33.672	29.7	19.276	29.593	34.037	35	33.948
ERS033386	IB1743	7	Yv		Vietnam	clinical isolate	0	100	86.4	56.43	0	66.572	8.432	37.632	0	100	19.35	25.2	0	0	13.176	100	12.765	0	27.544	32.536	9.594	14.455	8.74	33.672	29.7	19.276	29.593	34.037	35	33.948
ERS033381	IB1753	7	Y	2003	Vietnam	clinical isolate	0	0	0	0	100	100	8.432	37.632	0	100	19.35	25.2	0	0	13.176	0	12.765	0	49.068	100	100	46.56	44.368	35.616	65.6	19.276	71.9	89.8	98.7	33.948
ERS033382	IB1757	3	Y	2001	Vietnam	clinical isolate	0	99.6	86.4	56.43	100	100	8.432	37.632	100	100	19.35	25.2	0	0	13.176	100	17.75	0	49.068	100	44.368	59.267	100	35.616	65.6	19.829	71.9	89.8	98.7	33.948
ERS033383	IB1762	3	Y	2001	Vietnam	clinical isolate	0	97.608	86.4	55.872	99.6	100	100	0	100	0	19.35	25.2	0	0	26.901	100	17.75	0	48.685	100	44.368	59.267	100	33.672	68.1	19.276	100	75.1	69.696	33.948
ERS033384	IB1773	7	X	2002	Vietnam	clinical isolate	0	0	0	0	0	0	8.432	0	0	0	19.35	25.2	0	0	13.176	0	12.765	0	27.544	32.536	13.395	10.395	12.012	33.672	29.7	19.276	29.593	34.037	35	33.948
ERS033335	IB1788	3	2b		Vietnam	clinical isolate	0	99.6	86.4	56.43	100	100	8.432	37.632	100	100	19.35	25.2	0	0	26.901	100	17.75	0	49.068	100	44.368	59.267	100	35.616	65.6	19.276	71.9	89.8	98.7	33.948
ERS033336	IB1789	3	2a		Vietnam	clinical isolate	0	85.782	75.25	50.74	100	100	100	0	100	0	19.35	25.2	0	0	26.901	100	17.75	0	49.068	100	44.368	59.267	100	33.672	68.1	19.276	100	75.1	69.696	33.948
ERS033361	IB1808	7	Y	2002	Vietnam	clinical isolate	0	0	0	0	0	0	8.432	0	0	0	19.35	25.2	0	0	13.176	0	12.765	0	27.544	32.536	13.395	10.395	12.012	33.672	29.7	19.276	29.593	34.037	35	33.948
ERS033337	IB1835	4	3a		Vietnam	clinical isolate	0	0	0	0	0	0	8.432	0	0	0	19.35	25.2	0	0	26.901	0	17.75	0	27.544	32.536	7.5	12.348	8.74	33.672	29.7	19.276	29.9	34.3	34.888	33.948
ERS033362	IB1848	3	Y	2001	Vietnam	clinical isolate	0	99.6	86.4	56.43	100	100	8.432	37.632	100	100	19.35	25.2	0	0	26.901	100	17.75	0	49.068	100	44.368	59.267	100	35.616	65.6	19.276	71.9	89.8	98.7	33.948
ERS033338	IB1885	1	1b		Vietnam	clinical isolate	0	99.6	86.4	56.43	100	100	8.432	37.632	100	100	19.35	25.2	0	0	13.176	100	17.75	0	49.068	100	44.368	59.267	100	35.616	65.6	19.276	71.9	89.8	98.7	33.948
ERS033363	IB1896	7	Yv	2003	Vietnam	clinical isolate	0	100	86.4	56.43	0	0	8.432	0	0	0	19.35	25.2	0	0	13.176	100	12.765	0	27.544	32.536	9.594	14.455	8.74	33.672	29.7	19.276	29.593	34.037	35	33.948
ERS033331	IB2490	3	2a		UK		0	0	0	0	0	0	8.432	0	0	0	19.35	25.2	0	0	13.176	0	17.75	0	27.544	32.536	9.36	12.348	9.207	33.672	29.7	19.276	29.593	34.037	35	33.948
ERS033364	IB2494	7	4av	2002	Korea	clinical isolate	0	56.43	54.144	100	100	100	10.885	37.632	0	100	19.35	25.2	0	0	13.176	0	17.75	0	100	50.29	44.368	59.267	100	34.865	100	19.276	68.1	63.6	64.288	33.948
ERS033365	IB2495	3	2b	2002	Korea	clinical isolate	0	99.6	86.4	56.43	0	0	100	0	100	0	19.35	25.2	0	0	26.901	100	17.75	0	27.544	32.536	44.368	59.267	100	33.672	68.1	19.276	100	75.1	69.696	33.948
ERS033366	IB2496	1	1b	2002	Korea	clinical isolate	0	99.6	86.4	56.43	0	0	8.432	0	100	0	19.35	25.2	0	0	26.901	100	17.75	0	27.544	32.536	44.368	59.267	100	33.672	29.7	19.276	29.593	34.037	35	33.948
ERS033389	IB3325	3	2b	2002	Pakistan	clinical isolate	0	99.6	86.4	56.43	100	100	100	0	100	0	19.35	25.2	0	0	26.901	100	17.75	0	49.068	100	44.368	59.267	100	33.672	68.1	19.276	100	75.1	69.696	33.948
ERS033342	IB3328	1	1b	2002	Pakistan	clinical isolate	0	86.217	75.25	50.74	88	100	100	0	100	0	19.35	25.2	0	0	26.901	100	17.75	0	48.685	100	44.368	59.267	100	33.672	68.1	19.276	100	75.1	69.696	33.948
ERS033343	IB3350	1	1b	2002	Pakistan	clinical isolate	0	85.782	75.25	50.74	88	100	100	0	100	0	19.35	25.2	0	0	26.901	100	17.75	0	48.685	100	44.368	59.267	100	33.672	68.1	19.276	100	75.1	69.696	33.948
ERS033344	IB3356	3	2a	2002	Pakistan	clinical isolate	0	85.782	75.25	50.74	0	0	100	0	100	0	19.35	25.2	0	0	26.901	100	17.75	0	27.544	32.536	44.368	59.267	100	33.672	68.1	19.276	100	75.1	69.696	33.948
ERS033345	IB3371	2	3a	2002	Pakistan	clinical isolate	0	85.782	75.25	50.74	100	100	100	0	100	0	19.35	25.2	0	0	26.901	100	17.75	0	49.068	100	44.368	59.267	100	33.672	68.1	19.276	100	75.1	69.696	33.948
ERS033346	IB3389	2	3a	2002	Pakistan	clinical isolate	0	84.235	75.25	50.148	100	100	100	0	100	0	19.35	25.2	0	0	26.901	100	17.75	0	49.068	100	44.368	59.267	100	33.672	68.1	19.276	100	75.1	69.696	33.948
ERS033347	IB3391	3	2b	2002	Pakistan	clinical isolate	0	84.235	75.25	50.148	100	100	100	0	100	0	19.35	24.8	0	0	26.901	100	17.75	0	49.068	100	44.368	59.267	100	33.672	68.1	19.276	100	75.1	69.696	33.948
ERS033348	IB3396	2	3a	2002	Pakistan	clinical isolate	0	99.6	86.4	56.43	89.55	100	100	0	100	0	19.35	25.2	0	0	26.901	100	17.75	0	48.685	100	44.368	59.267	100	33.672	68.1	19.276	100	75.1	69.696	33.948
ERS033385	IB4229	7	4a	1998	India	clinical isolate	0	99.6	86.4	56.43	0	0	100	0	0	0	19.35	25.2	0	0	13.176	0	17.75	0	27.544	32.536	9.594	11.546	8.74	33.672	68.1	19.276	100	75.1	69.696	33.948
ERS033339	IB4230	5	5a	1998	India	clinical isolate	0	99.6	86.4	56.43	0	0	100	0	100	0	19.35	25.2	0	0	26.901	100	12.765	0	27.544	32.536	44.368	59.267	100	33.672	68.1	19.276	100	75.1	69.696	33.948
ERS033340	IB4235	6	Y	2000	India	clinical isolate	0	85.434	74.906	50.31	0	0	100	0	100	0	19.35	25.2	0	0	26.901	100	17.75	0	48.685	100	44.368	59.267	100	34.224	68.1	19.276	100	75.1	69.696	32.752
ERS157774	IVI-77/AR3444	6	Yv	2003	Bangladesh	clinical isolate	0	99.6	86.4	56.43	0	0	8.432	0	100	0	19.35	24.96	0	0	26.901	100	17.75	0	27.544	32.536	44.368	59.267	100	34.224	29.7	19.276	29.593	34.037	35	33.396
ERS157670	K-10248	2	3a	2010	Bangladesh	clinical isolate	0	0	0	0	0	0	8.432	37.632	0	100	19.35	25.2	0	0	26.474	0	100	0	27.544	32.536	100	46.56	44.368	33.672	29.7	19.276	29.593	34.037	35	33.948
ERS157621	K-10267	1	1b	2010	Bangladesh	clinical isolate	0	99.6	86.4	56.43	0	0	100	0	0	0	19.35	25.2	0	0	26.901	0	17.75	0	27.544	32.536	44.368	59.267	100	33.672	68.1	19.276	100	75.1	69.696	33.948
ERS157630	K-10276	3	2a	2010	Bangladesh	clinical isolate	0	99.6	86.4	56.43	100	100	100	0	0	0	19.35	25.2	0	0	26.901	0	17.75	0	49.068	100	44.368	59.267	100	33.672	68.1	19.276	100	75.1	69.696	33.948
ERS157631	K-10283	3	2a	2010	Bangladesh	clinical isolate	0	99.6	86.4	56.43	0	0	100	37.632	0	100	99.5	25.2	99	36.363	13.176	0	17.75	0	27.544	32.536	44.368	59.267	100	33.672	68.1	19.276	100	75.1	69.696	33.948
ERS157622	K-10302	1	1b	2010	Bangladesh	clinical isolate	0	99.6	86.4	56.43	0	0	100	0	0	0	19.35	25.2	0	0	26.901	0	17.75	0	27.544	32.536	44.368	59.267	100	33.672	68.1	19.276	100	75.1	69.696	33.948
ERS157632	K-10339	3	2a	2010	Bangladesh	clinical isolate	0	86	75.938	50.74	100	100	100	0	100	0	19.35	25.2	0	0	26.901	100	17.75	0	49.068	100	44.368	59.267	100	33.672	68.1	19.276	100	75.1	69.696	33.948
ERS157671	K-10343	2	3a	2010	Bangladesh	clinical isolate	0	0	0	0	0	0	8.432	0	0	0	19.35	25.2	0	0	26.901	0	17.75	0	27.544	32.536	14.136	12.348	8.74	33.672	29.7	19.276	29.593	34.037	35	33.948
ERS157660	K-10346	3	2b	2010	Bangladesh	clinical isolate	0	86	75.938	50.74	0	0	100	0	100	0	19.35	25.2	0	0	26.901	100	17.75	0	27.544	32.536	44.368	59.267	100	33.672	68.1	19.276	100	75.1	69.696	33.948
ERS157633	K-10347	3	2a	2010	Bangladesh	clinical isolate	0	85.57	75.938	50.74	0	0	100	0	100	0	99.5	25.2	99	36.363	26.901	100	17.75	0	27.544	32.536	44.368	59.267	100	33.672	68.1	19.276	100	75.1	69.696	33.948
ERS157672	K-10368	2	3a	2010	Bangladesh	clinical isolate	0	0	0	0	0	0	8.432	37.632	0	100	19.35	25.2	100	36.363	26.901	0	17.75	7.337	27.544	32.536	14.136	12.348	8.74	33.672	29.7	19.276	29.593	34.037	35	33.948
ERS157634	K-10369	3	2a	2010	Bangladesh	clinical isolate	0	86	75.938	50.74	100	100	100	0	100	0	19.35	25.2	0	0	26.901	100	17.75	0	49.068	100	44.368	59.267	100	33.672	68.1	19.276	100	75.1	69.696	33.948
ERS157635	K-10371	3	2a	2010	Bangladesh	clinical isolate	0	99.6	86.4	56.43	0	0	100	0	0	0	19.35	25.2	0	0	26.901	0	17.75	0	27.544	32.536	25.728	32.208	51	33.672	68.1	19.276	100	75.1	69.696	33.948
ERS157636	K-10372	3	2a	2010	Bangladesh	clinical isolate	0	85.57	75.938	50.74	100	100	100	0	100	0	19.35	25.2	0	0	26.901	100	17.75	0	49.068	100	44.368	59.267	100	33.672	68.1	19.276	100	75.1	69.696	33.948
ERS157637	K-10373	3	2a	2010	Bangladesh	clinical isolate	0	86	75.938	50.74	0	0	100	0	100	0	19.35	25.2	0	0	26.901	100	17.75	0	27.544	32.536	44.368	59.267	100	33.672	68.1	19.276	100	75.1	69.696	33.948
ERS157759	K-119	3	2b	1999	Bangladesh	clinical isolate	0	84	75.938	50.148	100	100	100	0	100	0	19.35	25.2	0	0	26.901	73	17.75	0	49.068	100	44.368	59.267	100	33.672	68.1	19.276	100	75.1	69.696	33.948
ERS157691	K-1347	6	Yv	2000	Bangladesh	clinical isolate	0	0	0	0	100	100	8.432	37.632	0	100	19.35	24.96	0	0	26.901	0	17.75	0	49.068	100	100	46.56	44.368	35.616	65.6	19.276	71.9	89.8	98.7	33.396
ERS157750	K-1372	6	Y	1998	Bangladesh	clinical isolate	0	99.6	86.4	56.43	0	0	8.432	0	100	0	19.35	24.96	0	0	26.901	100	17.75	0	27.544	32.536	44.368	59.267	100	34.224	29.7	19.276	29.593	34.037	35	33.396
ERS157771	K-1376	6	Y	1998	Bangladesh	clinical isolate	0	99.6	86.4	56.43	0	0	8.432	0	100	0	19.35	24.96	0	0	26.901	100	17.75	0	27.544	32.536	44.368	59.267	100	34.224	29.7	19.276	29.593	34.037	35	33.396
ERS157760	K-139	6	Yv	1999	Bangladesh	clinical isolate	0	97.608	86.4	55.872	0	0	100	0	100	0	19.35	25.2	0	0	26.901	100	17.75	0	48.685	100	44.368	59.267	100	34.224	68.1	19.276	100	75.1	69.696	33.396
ERS157824	K-147	1	4av	1999	Bangladesh	clinical isolate	0	99.6	86.4	56.43	100	100	100	0	100	0	19.35	25.2	0	0	27.648	100	17.75	0	49.068	100	44.368	59.267	100	33.672	68.1	19.276	100	75.1	69.696	33.948
ERS157787	K-211	1	1c	1999	Bangladesh	clinical isolate	0	0	0	0	74	41	8.432	18.04	0	46	19.35	25.2	0	0	26.901	0	17.75	0	27.544	29	57.997	29.58	27.612	35.616	65.6	19.276	71.9	89.8	98.7	33.948
ERS157788	K-238	3	2a	1999	Bangladesh	clinical isolate	0	99.6	86.4	56.43	100	66	100	0	0	0	19.35	25.2	0	0	26.901	0	17.75	0	49.068	100	44.368	59.267	100	33.672	68.1	19.276	100	75.1	69.696	33.948
ERS157767	K-2535	1	1c	2001	Bangladesh	clinical isolate	0	53	47.088	35.28	100	100	100	0	100	0	19.35	25.2	0	0	26.901	100	17.75	0	49.068	100	44.368	59.267	100	33.672	68.1	19.276	100	75.1	69.696	33.948
ERS157673	K-276	2	3a	1999	Bangladesh	clinical isolate	0	100	86.4	56.43	0	0	8.432	0	0	0	19.35	25.2	0	0	26.901	100	17.75	0	48.685	100	44.368	59.267	100	33.672	67.5	19.276	99.3	75.1	70.29	33.948
ERS157661	K-287	3	2b	1999	Bangladesh	clinical isolate	0	99.6	86.4	56.43	100	100	100	0	100	0	19.35	25.2	0	0	26.901	0	17.75	0	49.068	100	44.368	59.267	100	33.672	68.1	19.276	100	75.1	69.696	33.948
ERS157662	K-289	3	2b	1999	Bangladesh	clinical isolate	0	99.6	86.4	56.43	0	0	100	0	100	0	19.35	25.2	0	0	26.901	100	17.75	0	27.544	32.536	44.368	59.267	100	33.672	68.1	19.276	100	75.1	69.696	33.948
ERS157623	K-294	1	1b	1999	Bangladesh	clinical isolate	0	99.6	86.4	56.43	100	100	100	0	100	0	19.35	25.2	0	0	26.901	100	17.75	0	49.068	100	44.368	59.267	100	33.672	68.1	19.276	100	75.1	69.696	33.948
ERS157785	K-314	1	1c	1999	Bangladesh	clinical isolate	0	99.6	86.4	56.43	0	0	8.432	0	100	0	19.35	25.2	0	0	13.176	100	17.75	0	27.544	32.536	44.368	59.267	100	33.672	29.7	19.276	29.593	34.037	35	33.948
ERS157692	K-319	7	Y	1999	Bangladesh	clinical isolate	0	0	0	0	100	100	10.885	37.632	0	100	19.35	25.2	0	0	13.176	0	17.75	0	100	100	100	46.56	44.368	36.67	63.6	19.276	75.1	100	86.526	33.948
ERS157624	K-345	1	1b	1999	Bangladesh	clinical isolate	0	99.6	86.4	56.43	100	100	100	0	100	0	19.35	25.2	0	0	26.901	100	17.75	0	49.068	100	44.368	59.267	100	33.672	68.1	19.276	100	75.1	69.696	33.948
ERS157663	K-373	3	2b	1999	Bangladesh	clinical isolate	0	86	75.938	50.74	64.61	78	100	0	100	0	19.35	25.2	0	0	26.901	36	17.75	0	48.685	100	44.368	59.267	100	35.616	68.1	19.276	100	89.1	99.3	33.948
ERS157753	K-4142	6	Yv	2004	Bangladesh	clinical isolate	0	86	75.938	50.74	0	0	100	0	46	0	19.35	25.2	0	0	26.901	100	12.765	0	48.685	100	44.368	59.267	100	30.02	68.1	19.276	100	75.1	69.696	33.396
ERS157664	K-5613	3	2b	2005	Bangladesh	clinical isolate	0	86	75.938	50.74	99.6	100	100	0	100	0	19.35	25.2	0	0	26.901	100	17.75	0	49.068	100	44.368	59.267	100	33.672	68.1	19.276	100	75.1	69.696	33.948
ERS157751	K-5898	6	Yv	2005	Bangladesh	clinical isolate	0	0	0	0	100	100	8.432	37.632	0	100	19.35	24.96	0	0	26.901	0	17.75	0	49.068	100	7.5	12.348	8.74	35.616	65.6	19.276	71.9	89.8	98.7	33.396
ERS157758	K-62	2	3a	1999	Bangladesh	clinical isolate	0	100	86.4	56.43	0	0	8.432	0	0	0	19.35	25.2	0	0	26.901	100	17.75	0	48.685	100	44.368	59.267	100	33.672	67.5	19.276	99.3	75.1	70.29	33.948
ERS157825	K-716	1	4av	2000	Bangladesh	clinical isolate	0	98	86.4	55.872	100	100	100	0	100	0	19.35	25.2	0	0	27.648	100	17.75	0	49.068	100	44.368	59.267	100	33.672	68.1	19.276	100	75.1	69.696	33.948
ERS157674	K-734	2	3a	1999	Bangladesh	clinical isolate	0	100	86.4	56.43	0	0	8.432	0	0	0	19.35	25.2	0	0	13.176	100	17.75	0	48.685	100	44.368	59.267	100	33.672	67.5	19.276	99.3	75.1	70.29	33.948
ERS157826	K-820	1	1c	2000	Bangladesh	clinical isolate	0	53	47.088	35.28	62	100	100	0	100	0	19.35	25.2	0	0	26.901	100	17.75	0	48.685	100	44.368	59.267	100	33.672	68.1	19.276	100	75.1	69.696	33.948
ERS157769	K-8263	6	Yv	2007	Bangladesh	clinical isolate	0	0	0	0	100	100	8.432	37.632	0	100	19.35	24.96	0	0	26.901	0	17.75	0	49.068	100	100	46.56	44.368	35.616	65.6	19.276	71.9	89.8	98.7	33.396
ERS157823	K-9108	1	4av	2009	Bangladesh	clinical isolate	0	86	75.938	50.74	0	0	100	0	100	0	19.35	25.2	0	0	27.648	100	17.75	0	27.544	32.536	44.368	59.267	100	33.672	68.1	19.276	100	75.1	69.696	33.948
ERS157665	K-9110	3	2b	2009	Bangladesh	clinical isolate	0	97.608	86.4	55.872	100	100	100	0	100	0	19.35	25.2	0	0	26.901	100	17.75	0	49.068	100	44.368	59.267	100	33.672	68.1	19.276	100	75.1	69.696	33.948
ERS157675	K-9129	2	3a	2009	Bangladesh	clinical isolate	0	100	86.4	56.43	0	0	8.432	0	0	0	19.35	25.2	0	0	13.176	92	17.75	0	27.544	32.536	44.368	59.267	100	33.672	67.5	19.276	99.3	75.1	70.29	33.948
ERS157638	K-9131	3	2a	2009	Bangladesh	clinical isolate	0	99.6	86.4	56.43	99.6	100	100	0	0	0	19.35	25.2	0	0	26.901	0	17.75	0	49.068	100	44.368	59.267	100	33.672	68.1	19.276	100	75.1	69.696	33.948
ERS157625	K-9138	1	1b	2009	Bangladesh	clinical isolate	0	99.6	86.4	56.43	0	0	100	0	0	0	19.35	25.2	0	0	26.901	0	17.75	0	27.544	32.536	44.368	59.267	100	33.672	68.1	19.276	100	75.1	69.696	33.948
ERS157639	K-9141	3	2a	2009	Bangladesh	clinical isolate	0	85.57	75.508	50.31	100	100	100	0	100	0	19.35	25.2	0	0	26.901	100	17.75	0	49.068	100	44.368	59.267	100	33.672	68.1	19.276	100	75.1	69.696	33.948
ERS157765	K-9144(a)	6	Yv	2009	Bangladesh	clinical isolate	0	0	0	0	100	100	8.432	37.632	0	100	19.35	24.96	0	0	26.901	0	17.75	0	42.354	81	100	46.56	44.368	35.616	65.6	19.276	71.9	89.8	98.7	33.396
ERS157772	K-9144(b)	6	Yv	2009	Bangladesh	clinical isolate	0	0	0	0	100	100	8.432	37.632	0	100	19.35	24.96	0	0	26.901	0	17.75	0	49.068	100	52.735	21.645	19.85	35.616	65.6	19.276	71.9	89.8	98.7	33.396
ERS157786	K-915	1	1c	2000	Bangladesh	clinical isolate	0	99.6	86.4	56.43	0	0	8.432	0	100	0	19.35	25.2	0	0	26.901	100	17.75	0	27.544	32.536	44.368	59.267	100	33.672	29.7	19.276	29.593	34.037	35	33.948
ERS157764	K-9165	6	Y	2009	Bangladesh	clinical isolate	0	0	0	0	100	100	8.432	37.632	0	100	19.35	24.96	0	0	26.901	0	100	0	49.068	100	7.5	12.348	8.74	35.616	65.6	19.276	71.9	89.8	98.7	33.396
ERS157676	K-9169	2	3a	2009	Bangladesh	clinical isolate	0	0	0	0	0	0	8.432	0	0	0	19.35	25.2	0	0	26.901	0	17.75	0	27.544	32.536	14.136	12.348	8.74	33.672	29.7	19.276	29.593	34.037	35	33.948
ERS157640	K-9171	3	2a	2009	Bangladesh	clinical isolate	0	99.6	86.4	56.43	99	100	100	0	0	0	19.35	25.2	0	0	26.901	0	17.75	0	49.068	100	25.728	32.208	55	33.672	68.1	19.276	100	75.1	69.696	33.948
ERS157641	K-9172	3	2a	2009	Bangladesh	clinical isolate	0	99.2	86.1	56.133	100	100	100	0	100	0	19.35	25.2	0	0	26.901	100	17.75	0	49.068	100	44.368	59.267	100	33.672	68.1	19.276	100	75.1	69.696	33.948
ERS157677	K-9175	2	3a	2009	Bangladesh	clinical isolate	0	0	0	0	100	83.58	8.432	0	0	0	19.35	25.2	0	0	26.901	0	17.75	0	49.068	100	100	46.56	44.368	33.672	29.7	19.276	29.593	34.037	35	33.948
ERS157817	K-923	1	1c	2000	Bangladesh	clinical isolate	0	98	86.4	55.872	100	100	100	0	100	0	19.35	25.2	0	0	26.901	100	17.75	0	49.068	100	44.368	59.267	100	33.672	68.1	19.276	100	75.1	69.696	33.948
ERS157678	K-9256	2	3a	2009	Bangladesh	clinical isolate	0	0	0	0	100	83.58	8.432	0	0	0	19.35	25.2	0	0	13.176	0	17.75	0	49.068	100	100	46.56	44.368	33.672	29.7	19.276	29.593	34.037	35	33.948
ERS157679	K-9278	2	3a	2009	Bangladesh	clinical isolate	0	0	0	0	0	0	8.432	0	0	0	19.35	25.2	0	0	13.176	0	17.75	0	27.544	32.536	14.136	12.348	8.74	33.672	29.7	19.276	29.593	34.037	35	33.948
ERS157642	K-9282	3	2a	2009	Bangladesh	clinical isolate	0	99.6	86.4	56.43	66	100	100	0	0	0	19.35	25.2	0	0	13.176	0	17.75	0	48.685	100	44.368	59.267	100	33.672	68.1	19.276	100	75.1	69.696	33.948
ERS157626	K-9286	1	1b	2009	Bangladesh	clinical isolate	0	99.6	86.4	56.43	0	0	100	0	0	0	19.35	25.2	0	0	26.901	0	17.75	0	27.544	32.536	44.368	59.267	100	33.672	68.1	19.276	100	75.1	69.696	33.948
ERS157666	K-9290	3	2b	2009	Bangladesh	clinical isolate	0	99.2	86.4	56.43	0	0	100	0	100	0	19.35	25.2	0	0	26.901	100	17.75	0	27.544	32.536	44.368	59.267	100	33.672	68.1	19.276	100	75.1	69.696	33.948
ERS157680	K-9292	2	3a	2009	Bangladesh	clinical isolate	0	100	86.4	56.43	0	0	8.432	0	0	0	19.35	25.2	0	0	13.176	100	17.75	0	48.685	100	44.368	59.267	100	33.672	67.5	19.276	99.3	75.1	70.29	33.948
ERS157643	K-9293	3	2a	2009	Bangladesh	clinical isolate	0	99.6	86.4	56.43	0	0	100	37.632	100	100	19.35	25.2	0	0	13.176	100	17.75	0	27.544	32.536	44.368	59.267	100	33.672	68.1	19.276	100	75.1	69.696	33.948
ERS157644	K-9324	3	2a	2009	Bangladesh	clinical isolate	0	99.6	86.4	56.43	100	100	100	0	0	0	19.35	25.2	0	0	26.901	0	17.75	0	49.068	100	44.368	59.267	100	33.672	68.1	19.276	100	75.1	69.696	33.948
ERS157627	K-9326	1	1b	2009	Bangladesh	clinical isolate	0	99.6	86.4	56.43	0	0	100	0	0	0	19.35	25.2	0	0	26.901	0	17.75	0	27.544	32.536	44.368	59.267	100	33.672	68.1	19.276	100	75.1	69.696	33.948
ERS157645	K-9327	2	3a	2009	Bangladesh	clinical isolate	0	0	0	0	0	0	8.432	0	0	0	19.35	25.2	0	0	26.901	0	17.75	0	27.544	32.536	14.136	12.348	8.74	33.672	29.7	19.276	29.593	34.037	35	33.948
ERS157646	K-9332	3	2a	2009	Bangladesh	clinical isolate	0	97.608	86.4	55.872	100	100	100	0	100	0	19.35	25.2	0	0	26.901	100	17.75	0	49.068	100	44.368	59.267	100	33.672	68.1	19.276	100	75.1	69.696	33.948
ERS157667	K-9338	3	2b	2009	Bangladesh	clinical isolate	0	97.608	86.4	55.872	100	100	100	0	100	0	19.35	25.2	0	0	26.901	100	17.75	0	41.07	80	44.368	59.267	100	33.672	68.1	19.276	100	75.1	69.696	33.948
ERS157681	K-9339	2	3a	2009	Bangladesh	clinical isolate	0	0	0	0	0	0	8.432	0	0	0	19.35	25.2	0	0	26.901	0	17.75	0	27.544	32.536	14.136	12.348	8.74	33.672	29.7	19.276	29.593	34.037	35	33.948
ERS157628	K-9342	1	1b	2009	Bangladesh	clinical isolate	0	99.6	86.4	56.43	10	67	100	15.525	0	45	19.35	25.2	0	0	13.176	0	47	0	27.544	32.536	44.368	59.267	100	33.672	68.1	19.276	100	75.1	69.696	33.948
ERS157668	K-9373	3	2b	2009	Bangladesh	clinical isolate	0	84	75.938	50.148	100	100	100	0	100	0	19.35	25.2	0	0	13.176	100	17.75	0	49.068	100	44.368	59.267	100	33.672	68.1	19.276	100	75.1	69.696	33.948
ERS157682	K-9375	2	3a	2009	Bangladesh	clinical isolate	0	0	0	0	100	83.58	8.432	37.632	0	100	99.5	100	99	100	26.901	0	17.75	0	49.068	100	100	46.56	44.368	33.672	29.7	19.276	29.593	34.037	35	33.948
ERS157683	K-9411	2	3a	2009	Bangladesh	clinical isolate	0	100	86.4	56.43	0	0	8.432	0	0	0	19.35	25.2	0	0	13.176	100	17.75	0	48.685	100	44.368	59.267	100	33.672	67.5	19.276	99.3	75.1	70.29	33.948
ERS157684	K-9413	2	3a	2009	Bangladesh	clinical isolate	0	0	0	0	100	83.58	8.432	0	0	0	19.35	25.2	0	0	26.901	0	17.75	0	49.068	100	14.136	12.348	8.74	33.672	29.7	19.276	29.593	34.037	35	33.948
ERS157815	K-9442	1	1c	2009	Bangladesh	clinical isolate	0	99.6	86.4	56.43	100	100	100	0	100	0	19.35	25.2	0	0	26.901	100	17.75	0	49.068	100	44.368	59.267	100	33.672	68.1	19.276	100	75.1	69.696	33.948
ERS157669	K-9443	3	2b	2009	Bangladesh	clinical isolate	0	99.6	86.4	56.43	0	0	100	0	100	0	19.35	25.2	0	0	26.901	100	17.75	0	27.544	32.536	44.368	59.267	100	33.672	68.1	19.276	100	75.1	69.696	33.948
ERS157685	K-9444	2	3a	2009	Bangladesh	clinical isolate	0	0	0	0	100	83.58	8.432	0	0	0	19.35	25.2	0	0	26.901	0	17.75	0	49.068	100	100	46.56	44.368	33.672	29.7	19.276	29.593	34.037	35	33.948
ERS157686	K-9447	2	3a	2009	Bangladesh	clinical isolate	0	0	0	0	100	83.58	8.432	0	0	0	19.35	25.2	0	0	26.901	0	17.75	0	49.068	100	100	46.56	44.368	33.672	29.7	19.276	29.593	34.037	35	33.948
ERS157647	K-9448	3	2a	2009	Bangladesh	clinical isolate	0	99.2	86.4	56.43	100	100	100	0	0	0	19.35	25.2	0	0	26.901	0	17.75	0	49.068	100	44.368	59.267	100	33.672	68.1	19.276	100	75.1	69.696	33.948
ERS157648	K-9451	3	2a	2009	Bangladesh	clinical isolate	0	99.6	86.4	56.43	0	0	100	0	100	0	19.35	25.2	0	0	26.901	60	17.75	0	27.544	32.536	44.086	59.267	99.7	33.672	68.1	19.276	100	75.1	69.696	33.948
ERS157687	K-9454	2	3a	2009	Bangladesh	clinical isolate	0	0	0	0	0	0	8.432	0	0	0	19.35	25.2	0	0	26.901	0	17.75	0	27.544	32.536	14.136	12.348	8.74	33.672	29.7	19.276	29.593	34.037	35	33.948
ERS157649	K-9476	3	2a	2009	Bangladesh	clinical isolate	0	99.6	86.4	56.43	100	100	100	0	0	0	19.35	25.2	0	0	26.901	0	17.75	0	49.068	100	44.368	59.267	100	33.672	68.1	19.276	100	75.1	69.696	33.948
ERS157629	K-9477	1	1b	2009	Bangladesh	clinical isolate	0	99.6	86.4	56.43	100	100	100	0	0	0	19.35	25.2	0	0	26.901	0	17.75	0	49.068	100	44.368	59.267	100	33.672	68.1	19.276	100	75.1	69.696	33.948
ERS157650	K-9484	3	2a	2009	Bangladesh	clinical isolate	0	86	75.938	50.74	100	100	100	0	100	0	19.35	25.2	0	0	26.901	100	17.75	0	49.068	100	44.368	59.267	100	33.672	68.1	19.276	100	75.1	69.696	33.948
ERS157763	K-9485	6	Yv	2009	Bangladesh	clinical isolate	0	0	0	0	100	100	8.432	37.632	0	100	19.35	24.96	0	0	26.901	0	100	0	49.068	100	7.5	12.348	8.74	35.616	65.6	19.276	71.9	89.8	98.7	33.396
ERS157688	K-9522	2	3a	2009	Bangladesh	clinical isolate	0	0	0	0	100	83.58	10.885	0	0	0	19.35	25.2	0	0	13.176	0	17.75	0	100	100	44.368	59.267	100	36.67	63.6	19.276	75.1	100	86.526	33.948
ERS157651	K-9555	3	2a	2009	Bangladesh	clinical isolate	0	86	75.938	50.74	100	100	100	0	100	0	19.35	25.2	0	0	26.901	100	17.75	0	48.685	100	44.368	59.267	100	33.672	68.1	19.276	100	75.1	69.696	33.948
ERS157652	K-9557	3	2b	2009	Bangladesh	clinical isolate	0	100	86.4	56.43	64.61	100	100	0	100	0	19.35	25.2	0	0	26.901	100	17.75	0	48.685	100	44.368	59.267	100	35.616	68.1	19.276	100	89.1	99.3	33.948
ERS157653	K-9584	3	2a	2009	Bangladesh	clinical isolate	0	99.6	86.4	56.43	100	100	100	0	100	0	19.35	25.2	0	0	26.901	100	17.75	0	49.068	100	44.368	59.267	100	33.672	68.1	19.276	100	75.1	69.696	33.948
ERS157654	K-9585	3	2a	2009	Bangladesh	clinical isolate	0	99.6	86.4	56.43	100	100	100	0	0	0	19.35	25.2	0	0	26.901	0	17.75	0	49.068	100	44.368	59.267	100	33.672	68.1	19.276	100	75.1	69.696	33.948
ERS157655	K-9586	3	2a	2009	Bangladesh	clinical isolate	0	84	75.938	50.148	100	100	100	0	100	0	19.35	25.2	0	0	26.901	100	17.75	0	49.068	100	44.368	59.267	100	33.672	68.1	19.276	100	75.1	69.696	33.948
ERS157656	K-9587	3	2a	2009	Bangladesh	clinical isolate	0	99.6	86.4	56.43	0	0	100	0	0	0	19.35	25.2	0	0	26.901	0	17.75	0	27.544	32.536	44.368	59.267	100	33.672	68.1	19.276	100	75.1	69.696	33.948
ERS157689	K-9588	2	3a	2009	Bangladesh	clinical isolate	0	0	0	0	0	0	8.432	0	0	0	19.35	25.2	0	0	26.901	0	17.75	0	27.544	32.536	14.136	12.348	8.74	33.672	29.7	19.276	29.593	34.037	35	33.948
ERS157816	K-9590	1	1c	2009	Bangladesh	clinical isolate	0	100	86.4	56.43	100	100	100	0	100	0	19.35	25.2	0	0	26.901	100	17.75	0	49.068	100	44.368	59.267	100	33.672	68.1	19.276	100	75.1	69.696	33.948
ERS157657	K-9593	3	2a	2009	Bangladesh	clinical isolate	0	97.608	86.4	100	0	0	100	37.632	100	100	19.35	25.2	100	36.363	26.901	100	17.75	92	100	50.29	44.368	59.267	100	34.865	100	19.276	100	75.1	69.696	33.948
ERS157658	K-9594	3	2a	2009	Bangladesh	clinical isolate	0	99.6	86.4	56.43	100	100	100	0	18.639	0	19.35	25.2	0	0	26.901	0	17.75	0	49.068	100	44.368	59.267	100	33.672	68.1	19.276	100	75.1	69.696	33.948
ERS157659	K-9595	3	2a	2009	Bangladesh	clinical isolate	0	99.2	86.1	56.133	100	100	100	0	100	0	19.35	25.2	0	0	26.901	100	17.75	0	49.068	100	44.368	59.267	100	33.672	68.1	19.276	100	75.1	69.696	33.948
ERS157690	K-9597	5	5a	2009	Bangladesh	clinical isolate	0	0	0	0	100	100	8.432	37.632	0	100	19.35	25.2	0	0	26.901	0	100	0	49.068	100	100	46.56	44.368	35.616	65.6	19.276	71.9	89.8	98.7	33.948
ERS157822	K-9708	1	4av	2009	Bangladesh	clinical isolate	0	84	75.938	50.148	100	100	100	0	100	0	19.35	25.2	0	0	27.648	100	17.75	0	49.068	100	44.368	59.267	100	33.672	68.1	19.276	100	75.1	69.696	33.948
ERS157755	KD-1776	6	Yv	2004	Bangladesh	clinical isolate	0	0	0	0	100	100	8.432	37.632	0	100	19.35	24.96	0	0	26.901	0	17.75	0	49.068	100	100	46.56	44.368	35.616	65.6	19.276	71.9	89.8	98.7	33.396
ERS157756	KD-945	6	Y	2003	Bangladesh	clinical isolate	0	0	0	0	100	100	8.432	37.632	0	100	19.35	24.96	0	0	26.901	0	17.75	0	49.068	100	100	46.56	44.368	35.616	65.6	19.276	71.9	89.8	98.7	33.396
ERS031894	KH01	2	3a	2009	Vietnam	clinical isolate	0	100	86.4	56.43	100	100	8.432	37.632	0	100	19.35	25.2	0	0	26.901	100	17.75	0	49.068	100	44.368	59.267	100	33.672	67.5	19.276	99.3	75.1	70.29	33.948
ERS031935	KH49	2	3a	2010	Vietnam	clinical isolate	0	100	86.4	56.43	100	100	8.432	37.632	0	100	19.35	25.2	0	0	26.901	100	17.75	0	49.068	100	44.368	59.267	100	33.672	67.5	19.276	99.3	75.1	70.29	33.948
ERS157813	KP-15	1	1b	2003	Bangladesh	clinical isolate	0	84	75.938	50.148	100	100	100	0	100	0	19.35	25.2	0	0	26.901	100	17.75	0	49.068	100	44.368	59.267	100	33.672	68.1	19.276	100	75.1	69.696	33.948
ERS157821	KP-32	1	4av	2003	Bangladesh	clinical isolate	0	86	75.938	50.74	100	100	100	0	100	0	19.35	25.2	0	0	27.648	100	17.75	0	49.068	100	44.368	59.267	100	33.672	68.1	19.276	100	75.1	69.696	33.948
ERS157818	KP-44	1	1c	2003	Bangladesh	clinical isolate	0	98	86.4	55.872	100	100	100	0	100	0	19.35	25.2	0	0	26.901	100	17.75	0	49.068	100	44.368	59.267	100	33.672	68.1	19.276	100	75.1	69.696	33.948
ERS157819	KP-45	1	1c	2003	Bangladesh	clinical isolate	0	84	75.938	50.148	100	100	100	0	100	0	19.35	25.2	0	0	26.901	100	17.75	0	49.068	100	44.368	59.267	100	33.672	68.1	19.276	100	75.1	69.696	33.948
ERS157820	KP-55	1	1c	2003	Bangladesh	clinical isolate	0	86	75.938	50.74	100	100	100	37.632	100	100	19.35	25.2	6	0	13.176	100	17.75	0	49.068	100	14.136	12.348	8.74	33.672	68.1	19.276	100	75.1	69.696	33.948
ERS157766	LS-47317	6	Y	2003	Bangladesh	clinical isolate	0	99.6	86.4	56.43	100	99.6	8.432	37.632	100	100	19.35	24.96	0	0	26.901	100	17.75	7.337	49.068	100	44.368	59.267	100	34.224	29.7	16.24	29.593	34.037	35	100
ERS033374	M90T	5	5a		France?		0	0	0	0	0	0	8.432	0	0	0	19.35	25.2	0	0	26.901	0	12.765	0	27.544	32.536	13.395	10.395	12.012	33.672	29.7	19.276	29.593	34.037	35	33.948
ERS157768	MS-182	6	Yv	2003	Bangladesh	clinical isolate	0	99.6	86.4	56.43	0	0	8.432	0	100	0	19.35	24.96	0	0	26.901	100	17.75	0	48.685	100	44.368	59.267	100	30.59	67.5	19.276	99.3	75.1	70.29	33.396
ERS157757	MS-228(a)	6	Y	2003	Bangladesh	clinical isolate	0	99.6	86.4	56.43	100	99.6	8.432	37.632	100	100	19.35	24.96	0	0	26.901	100	17.75	7.337	49.068	100	44.368	59.267	100	34.224	29.7	16.24	29.593	34.037	35	100
ERS157761	MS-228(b)	6	Y	2003	Bangladesh	clinical isolate	0	99.6	86.4	56.43	100	99.6	8.432	37.632	100	100	19.35	24.96	0	0	26.901	100	17.75	7.337	49.068	100	44.368	59.267	100	34.224	29.7	16.24	29.593	34.037	35	100
ERS157773	MS-341	1	1cv	2003	Bangladesh	clinical isolate	0	99.6	86.4	56.43	0	0	8.432	0	97	0	19.35	25.2	0	0	26.901	0	17.75	0	27.544	32.536	44.368	59.267	100	33.672	29.7	19.276	29.593	34.037	35	33.948
ERS157770	MS-565	6	Yv	2003	Bangladesh	clinical isolate	0	0	0	0	100	100	8.432	37.632	0	100	19.35	24.96	0	0	26.901	0	17.75	0	49.068	100	100	46.56	44.368	35.616	65.6	19.276	71.9	89.8	98.7	33.396
ERS157762	MS-568	6	Y	2003	Bangladesh	clinical isolate	0	0	0	0	0	0	8.432	0	0	0	19.35	24.96	0	0	26.901	0	17.75	0	27.544	32.536	7.5	12.348	8.74	34.224	29.7	19.276	29.593	34.037	35	33.396
ERS157752	MS-607	6	Y	2003	Bangladesh	clinical isolate	0	0	0	0	100	100	8.432	37.632	0	100	19.35	24.96	0	0	26.901	0	17.75	0	49.068	100	100	46.56	44.368	35.616	65.6	19.276	71.9	89.8	98.7	33.396
ERS031949	MS0019	1	1b	1995	Vietnam	clinical isolate	0	99.6	86.4	56.43	100	100	8.432	37.632	100	100	19.35	25.2	0	0	13.176	100	17.75	0	49.068	100	44.368	59.267	100	35.616	65.6	19.276	71.9	89.8	98.7	33.948
ERS031951	MS0021	1	1c	1995	Vietnam	clinical isolate	0	99.6	86.4	56.43	100	100	8.432	37.632	100	100	19.35	25.2	0	0	26.901	100	17.75	0	49.068	100	44.368	59.267	100	35.616	65.6	19.276	71.9	89.8	98.7	33.948
ERS031952	MS0022	7	4av	1995	Vietnam	clinical isolate	0	100	86.4	56.43	100	100	10.885	37.632	0	100	19.35	25.2	0	0	13.176	100	12.765	0	100	100	100	46.56	44.368	35.616	65.6	19.276	71.9	89.8	98.7	33.948
ERS031961	MS0050	3	2a	1995	Vietnam	clinical isolate	0	99.6	86.4	56.43	100	100	8.432	37.632	100	100	19.35	25.2	0	0	26.901	100	17.75	0	49.068	100	44.368	59.267	100	35.616	65.6	19.276	71.9	89.8	98.7	33.948
ERS031962	MS0052	7	Yv	1995	Vietnam	clinical isolate	0	86.6	100	54.488	100	100	14.75	37.632	0	100	19.725	25.2	100	36.363	13.176	0	17.75	0	100	100	53	26.5	25.192	100	36.7	28.665	31.6	38.6	36.036	28.045
ERS031964	MS0059	1	1c	1995	Vietnam	clinical isolate	0	99.6	86.4	56.43	100	100	8.432	37.632	100	100	19.35	25.2	0	0	26.901	100	17.75	0	49.068	100	44.368	59.267	100	35.616	65.6	19.276	71.9	89.8	98.7	33.948
ERS031969	MS0084	1	1c	1996	Vietnam	clinical isolate	0	99.6	86.4	56.43	100	100	8.432	37.632	100	100	19.35	25.2	0	0	26.901	100	17.75	0	49.068	100	44.368	59.267	100	35.616	65.6	19.276	71.9	89.8	98.7	33.948
ERS031970	MS0085	3	2a	1996	Vietnam	clinical isolate	0	99.6	86.4	56.43	100	100	8.432	37.632	100	100	19.35	25.2	0	0	26.901	100	17.75	0	49.068	100	44.368	59.267	100	35.616	65.6	19.276	71.9	89.8	98.7	33.948
ERS031980	MS0118	1	1c?	1996	Vietnam	clinical isolate	0	99.6	86.4	56.43	0	0	8.432	0	100	0	19.35	25.2	0	0	13.176	100	17.75	0	27.544	32.536	44.368	59.267	100	33.672	29.7	19.276	29.593	34.037	35	33.948
ERS031981	MS0125	3	2a	1996	Vietnam	clinical isolate	0	0	0	0	0	0	8.432	0	0	0	19.35	25.2	0	0	13.176	0	17.75	0	27.544	32.536	14.136	12.348	8.74	33.672	29.7	19.276	29.593	34.037	35	33.948
ERS093697	NCDC 1170-74	3	5a	1974	US?		0	0	0	0	100	100	8.432	0	0	0	19.35	25.2	0	0	26.901	0	17.75	0	48.685	100	44.086	59.267	99.5	33.672	29.7	19.276	29.593	34.037	35	33.948
ERS093689	NCDC 1242-70	1	4b	1970	US?		0	0	0	0	0	0	8.432	0	0	0	19.35	25.2	0	0	26.901	0	17.75	0	27.544	32.536	14.136	12.348	8.74	33.672	29.7	19.276	29.593	34.037	35	33.948
ERS093692	NCDC 1862-71	1	4b	1971	US?		0	0	0	0	0	0	8.432	0	0	0	19.35	25.2	0	0	26.901	0	17.75	0	27.544	32.536	14.136	12.348	8.74	33.672	29.7	19.276	29.593	34.037	35	33.948
ERS093693	NCDC 1921-71	1	1a	1971	US?		0	0	0	0	0	0	8.432	0	0	0	19.35	25.2	0	0	26.901	0	17.75	0	27.544	32.536	44.086	59.267	99.5	33.672	29.7	19.276	29.593	34.037	35	33.948
ERS093682	NCDC 2146-66	2	3b	1966	US?		0	0	0	0	0	0	8.432	0	0	0	19.35	25.2	0	0	26.901	0	17.75	0	27.544	32.536	13.395	9.728	12.012	33.672	29.7	19.276	29.593	34.037	35	33.948
ERS093694	NCDC 2783-71	4	3a	1971	US?		0	0	0	0	100	100	8.432	0	0	0	19.35	25.2	0	0	27.968	0	17.75	0	48.685	100	44.368	59.558	99.7	33.672	29.7	19.276	29.9	34.3	34.888	33.948
ERS093705	NCDC 2825-H	4	3a	1977	US?		0	0	0	0	100	100	8.432	0	0	0	19.35	25.2	0	0	27.968	0	17.75	0	48.685	100	44.368	59.558	99.7	33.672	29.7	19.276	29.9	34.3	34.888	33.948
ERS093686	NCDC 2979-68	2	3b	1968	US?		0	0	0	0	0	0	8.432	0	0	0	19.35	25.2	0	0	26.901	0	17.75	0	27.544	32.536	13.395	9.728	12.012	33.672	29.7	19.276	29.593	34.037	35	33.948
ERS093699	NCDC 361-75	1	1a	1975	US?		0	0	0	0	0	0	8.432	0	0	0	19.35	25.2	0	0	26.901	0	17.75	0	27.544	32.536	14.136	12.348	8.74	33.672	29.7	19.276	29.593	34.037	35	33.948
ERS093683	NCDC 4173-66	1	1b	1966	US?		0	0	0	0	0	0	8.432	0	0	0	19.35	25.2	0	0	13.176	0	12.765	0	27.544	32.536	7.5	11.808	8.74	33.672	29.7	19.276	29.593	34.037	35	33.948
ERS093684	NCDC 4570-66	3	2a	1966	US?		0	0	0	0	0	0	8.432	0	0	0	19.35	25.2	0	0	13.176	0	17.75	0	27.544	32.536	14.136	12.348	8.74	33.672	29.7	19.276	29.593	34.037	35	33.948
ERS093671	NCDC 5380 52	1	4bv	1952	US?		0	0	0	0	0	0	8.432	0	0	0	19.35	25.2	0	0	26.901	0	17.75	0	27.544	32.536	14.136	12.348	8.74	33.672	29.7	19.276	29.593	34.037	35	33.948
ERS093696	NCDC 5612-72	1	1b	1972	US?		0	0	0	0	0	0	8.432	0	0	0	19.35	25.2	0	0	12.696	0	17.75	0	27.544	32.536	14.136	12.348	8.74	33.672	29.7	19.276	29.593	34.037	35	33.948
ERS093690	NCDC 5797-70	4	X	1970	US?		0	86.3	100	53.58	0	0	10.885	0	0	0	19.35	25.2	0	0	27.968	100	17.75	0	100	100	44.368	59.267	100	33.672	29.7	19.276	29.9	34.3	34.888	33.948
ERS093676	NCDC 6154-61	5	5a	1961	US?		0	0	0	0	0	0	8.432	0	0	0	19.35	25.2	0	0	26.901	0	12.765	0	27.544	32.536	13.395	10.395	12.012	33.672	29.7	19.276	29.593	34.037	35	33.948
ERS093688	NCDC 880-69	1	4b	1969	US?		0	0	0	0	100	100	8.432	0	0	0	19.35	25.2	0	0	13.176	0	17.75	0	27.544	32.536	44.368	59.267	100	33.672	29.7	19.276	29.593	34.037	35	33.948
ERS093711	NCDC 9768	1	X	1977	US?		0	0	0	0	0	0	8.432	0	0	0	19.35	25.2	0	0	26.901	0	12.765	0	27.544	32.536	14.136	12.348	8.74	33.672	29.7	19.276	29.593	34.037	35	33.948
ERS093709	NCTC 4839	4	3b	1951			0	0	0	0	0	0	8.432	0	0	0	19.35	25.2	0	0	13.176	0	17.75	0	27.544	32.536	7.5	12.348	8.74	33.672	29.7	19.276	28.987	33.431	34.3	33.948
ERS428535	NCTC1	3	2a	1915	France	clinical isolate	0	0	0	0	0	0	8.432	0	0	0	19.35	25.2	0	0	13.176	0	17.75	0	27.544	32.536	14.136	12.348	8.74	33.672	29.7	19.276	25.593	34.037	35	33.948
ERS157754	SH-4	6	Y	2004	Bangladesh	clinical isolate	0	0	0	0	100	100	8.432	0	0	0	19.35	24.96	0	0	26.901	0	17.75	0	49.068	100	96.726	46.56	44.368	34.224	29.7	19.276	29.593	34.037	35	33.396
ERS025897	Sh02-1115	3	Xv	2002	Gabon	clinical isolate	0	99.6	86.1	56.43	0	0	8.432	0	0	0	19.35	25.2	0	0	26.901	0	17.75	0	96	100	100	46.56	44.368	33.672	67.5	19.276	99.3	75.1	70.29	33.948
ERS025898	Sh02-1564	4	X	2002	Dominican Republic	clinical isolate	0	0	0	0	0	0	8.432	0	0	0	19.35	25.2	0	0	26.901	0	17.75	0	27.544	32.536	7.5	12.348	8.74	33.028	29.7	19.276	29.795	34.3	34.888	33.396
ERS025900	Sh02-3648	3	2a	2002	Mayotte	clinical isolate	0	96.9	84.1	54.153	100	100	100	0	100	0	19.35	25.2	0	0	13.176	100	17.75	0	49.068	100	44.368	59.267	100	33.672	68.1	19.829	100	75.1	69.696	33.948
ERS025902	Sh02-8484	3	2a	2002	Haiti	clinical isolate	0	99.6	86.4	56.43	100	99.6	100	0	100	0	19.35	25.2	0	0	13.176	100	17.75	0	49.068	100	44.368	59.267	100	33.672	68.1	19.276	100	75.1	69.696	33.948
ERS025903	Sh03-0850	3	2a	2003	Haiti	clinical isolate	0	99.6	86.4	56.43	100	100	100	0	100	0	19.35	25.2	0	0	13.176	100	17.75	0	49.068	100	44.368	59.267	100	33.672	68.1	19.276	100	75.1	69.696	33.948
ERS025904	Sh03-1034	3	2a	2003	Haiti	clinical isolate	0	86.217	75.25	50.74	100	100	100	0	100	0	19.35	25.2	0	0	13.176	100	17.75	0	49.068	100	44.368	59.267	100	33.672	68.1	19.276	100	75.1	69.696	33.948
ERS025905	Sh03-2590	3	2a	2003	Madagascar	clinical isolate	0	94.962	84.1	53.544	100	100	100	0	100	0	19.35	25.2	0	0	13.176	100	17.75	0	49.068	100	44.368	59.267	100	33.672	68.1	19.276	100	75.1	69.696	33.948
ERS025906	Sh04-1706	3	2a	2004	Dominican Republic	clinical isolate	0	84.235	75.25	50.148	0	0	100	0	100	0	19.35	25.2	0	0	13.176	100	17.75	0	27.544	32.536	44.368	59.267	100	33.672	68.1	19.276	100	75.1	69.696	33.948
ERS025907	Sh04-2878	3	2b	2004	Morocco	clinical isolate	0	0	0	0	0	0	8.432	0	0	0	19.35	25.2	0	0	26.901	0	17.75	0	27.544	32.536	14.136	12.348	8.74	33.672	29.7	19.276	29.593	34.037	35	33.948
ERS025908	Sh04-4915	1	1b	2004	Algeria	clinical isolate	0	99.6	86.4	56.43	0	0	8.432	0	100	0	19.35	25.2	0	0	26.901	100	17.75	0	27.544	32.536	44.368	59.267	100	33.672	29.7	19.276	29.593	34.037	35	33.948
ERS025910	Sh04-9300	1	1b	2004	Haiti	clinical isolate	0	99.6	86.4	56.43	0	0	8.432	37.632	100	100	19.35	25.2	0	0	26.901	100	12.765	0	48.685	100	44.086	100	99.7	35.616	65.6	19.276	71.9	89.8	98.7	33.948
ERS025911	Sh04-9462	1	1b	2004	Cameroon	clinical isolate	0	99.6	86.4	56.43	65	100	8.432	0	100	0	19.35	25.2	0	0	13.176	100	17.75	0	48.685	100	44.368	59.267	100	35.616	66.2	19.276	71.3	89.1	99.3	33.948
ERS025912	Sh05-0787	2	3a	2005	Congo	clinical isolate	0	99.6	86.4	56.43	0	0	8.432	0	100	0	19.35	25.2	0	0	26.901	100	17.75	0	27.544	32.536	44.368	59.073	99.7	33.672	29.07	19.276	28.987	33.431	34.3	33.948
ERS025913	Sh05-1382	1	4av	2005	Mali	clinical isolate	0	99.6	86.4	56.43	0	0	8.432	0	100	0	19.35	25.2	0	0	13.176	100	17.75	0	27.544	32.536	44.368	59.267	100	33.028	29.07	19.276	28.987	33.431	34.3	33.396
ERS025914	Sh05-1396	1	1b	2005	Chad	clinical isolate	0	99.6	86.4	56.43	65	100	8.432	0	100	0	19.35	25.2	0	0	13.176	100	17.75	0	48.685	100	44.368	59.073	99.7	35.616	66.2	19.276	71.3	89.1	99.3	33.948
ERS025915	Sh05-1631	3	2a	2005	Dominican Republic	clinical isolate	0	99.6	86.4	56.43	0	0	100	0	100	0	19.35	25.2	0	0	13.176	100	17.75	0	27.544	32.536	44.368	59.267	100	33.672	68.1	19.276	100	75.1	69.696	33.948
ERS025916	Sh05-2089	3	2a	2005	Dominican Republic	clinical isolate	0	99.6	86.4	56.43	0	0	100	0	100	0	19.35	25.2	0	0	13.176	100	17.75	0	27.544	32.536	44.368	59.267	100	33.672	68.1	19.276	100	75.1	69.696	33.948
ERS025917	Sh05-4557	3	Y	2005	Haiti	clinical isolate	0	52	44.064	30.316	100	100	100	0	100	0	19.35	24.96	0	0	13.176	100	17.75	0	49.068	100	44.368	59.267	100	33.672	68.1	19.276	100	75.1	69.696	33.948
ERS025919	Sh05-5540	1	1b	2005	Dominican Republic	clinical isolate	0	99.6	86.4	56.43	0	0	8.432	0	100	0	19.35	25.2	0	0	13.176	100	17.75	0	27.544	32.536	44.368	59.267	100	33.672	29.7	19.276	29.593	34.037	35	33.948
ERS025920	Sh05-6782	2	3b	2005	Haiti	clinical isolate	0	99.2	86.1	56.133	0	0	8.432	0	100	0	19.35	25.2	0	0	26.901	100	12.765	0	27.544	32.536	44.368	59.267	100	33.672	29.7	19.276	29.593	34.037	35	33.948
ERS025922	Sh05-7137	3	2a	2005	Mayotte	clinical isolate	0	0	0	0	0	0	8.432	0	0	0	19.35	25.2	0	0	13.176	0	17.75	0	27.544	32.536	44.368	59.267	100	33.672	29.7	19.276	29.593	34.037	35	33.948
ERS025923	Sh05-8094	2	3a	2005	Mali	clinical isolate	0	99.6	86.4	56.43	0	0	8.432	0	100	0	19.35	25.2	0	0	13.176	100	17.75	0	27.544	32.536	44.368	59.267	100	33.672	29.7	19.276	29.593	34.037	35	33.948
ERS025925	Sh05-9228	3	2a	2005	French Guiana	clinical isolate	0	54	47.034	31.86	100	100	100	0	100	0	19.35	25.2	0	0	26.901	100	17.75	0	49.068	100	44.368	59.267	100	33.672	68.1	19.276	100	75.1	69.696	33.948
ERS025926	Sh05-9277	3	2a	2005	Dominican Republic	clinical isolate	0	0	0	0	0	0	8.432	0	0	0	19.35	25.2	0	0	13.176	0	17.75	0	27.544	32.536	14.136	12.348	8.74	33.672	29.7	19.276	29.593	34.037	35	33.948
ERS025928	Sh06-1976	7	4a	2006	Ivory Coast	clinical isolate	0	99.6	86.4	56.43	65	100	8.432	0	100	0	19.35	25.2	0	0	13.176	100	17.75	0	49.444	98.8	44.368	59.267	100	35.616	66.2	19.276	71.3	89.1	99.3	33.396
ERS025929	Sh06-2028	1	1b	2006	Guinea	clinical isolate	0	99.6	86.4	56.43	65	69	8.432	0	100	0	19.35	25.2	0	0	26.901	100	17.75	0	48.685	100	44.086	59.073	99.7	35.616	66.2	19.276	71.3	89.1	99.3	33.948
ERS025930	Sh06-3638	2	3a	2006	Niger	clinical isolate	0	99.6	86.4	56.43	0	0	8.432	0	100	0	19.35	25.2	0	0	26.901	100	17.75	0	27.544	32.536	44.368	59.267	100	33.672	29.7	19.276	29.593	34.037	35	33.948
ERS025931	Sh06-7888	3	2a	2006	Algeria	clinical isolate	0	0	0	0	100	100	8.432	37.632	0	100	19.35	25.2	0	0	13.176	0	17.75	0	49.068	100	100	46.56	44.368	35.616	65.6	19.276	71.9	89.8	98.7	33.948
ERS025932	Sh06-8628	1	Y	2006	Algeria	clinical isolate	0	0	0	0	0	0	8.432	0	0	0	19.35	25.2	0	0	13.176	0	17.75	0	27.544	32.536	14.136	12.348	8.74	33.672	29.7	19.276	29.593	34.037	35	33.948
ERS025933	Sh07-0130	6	Y	2007	Madagascar	clinical isolate	0	0	0	0	0	0	10.885	0	0	0	19.35	25.2	0	0	26.901	100	17.75	0	27	32.536	44.368	59.267	100	34.224	29.7	19.276	29.593	34.037	35	33.396
ERS025934	Sh07-1096	6	Y	2007	Mali	clinical isolate	0	100	86.4	56.43	100	100	100	0	100	0	19.35	25.2	0	0	26.901	100	17.75	0	49.068	100	44.368	59.267	100	34.224	68.1	19.276	100	75.1	69.696	33.396
ERS025936	Sh07-3008	1	1a	2007	Cameroon	clinical isolate	0	0	0	0	64.22	100	8.432	0	0	0	19.35	25.2	0	0	13.176	0	17.75	0	48.685	100	14.136	12.348	8.74	35.616	66.2	0	71.3	89.1	99.3	32.752
ERS025937	Sh07-4848	2	3a	2007	Togo	clinical isolate	0	99.6	86.4	56.43	65	100	8.432	0	100	0	19.35	25.2	0	0	26.901	100	17.75	0	48.685	100	44.368	59.267	100	35.616	66.2	19.276	71.3	89.1	98.7	33.948
ERS025938	Sh07-4943	2	3a	2007	Algeria	clinical isolate	0	0	0	0	0	0	8.432	0	0	0	19.35	25.2	0	0	26.901	0	17.75	0	27.544	32.536	13.395	9.728	12.012	33.672	29.7	19.276	29.593	34.037	35	33.948
ERS025939	Sh07-5519	7	Yv	2007	Cameroon	clinical isolate	0	0	0	0	0	0	8.432	0	0	0	19.35	25.2	0	0	13.176	0	17.75	0	27.544	32.536	9.594	14.455	8.74	33.672	29.7	19.276	29.593	34.037	35	33.948
ERS025940	Sh07-5876	3	X	2007	Mayotte	clinical isolate	0	99.6	86.4	56.43	100	100	100	0	0	0	19.35	25.2	0	0	13.176	0	17.75	0	49.068	100	14.136	12.348	8.74	33.672	68.1	19.276	100	75.1	69.696	33.948
ERS025941	Sh07-6497	3	Yv	2007	Ivory Coast	clinical isolate	0	0	0	0	0	0	8.432	0	0	0	19.35	25.2	0	0	26.901	0	17.75	0	27.544	32.536	100	46.56	44.368	33.672	29.7	19.276	29.593	34.037	35	33.948
ERS025942	Sh07-7606	3	1a	2007	Madagascar	clinical isolate	0	84.235	75.25	50.148	100	100	100	0	83.244	0	19.35	25.2	0	0	26.901	0	17.75	0	49.068	100	44.368	59.267	100	33.672	68.1	19.276	100	75.1	69.696	33.948
ERS025943	Sh07-7746	3	2a	2007	Guadeloupe	clinical isolate	0	0	0	0	65	100	8.432	0	0	0	19.35	25.2	0	0	12.696	0	17.75	0	48.685	99.6	44.368	59.267	100	35.616	66.2	19.276	71.3	89.1	98.7	33.948
ERS025944	Sh08-0350	4	3a	2008	Dominican Republic	clinical isolate	0	0	0	0	100	99.6	8.432	37.632	0	100	19.35	25.2	0	0	26.901	0	17.75	0	49.068	100	7.5	12.348	8.74	33.672	29.7	16.24	29.9	34.3	34.888	100
ERS025946	Sh08-1372	3	Xv	2008	Senegal	clinical isolate	0	0	0	0	0	0	8.432	0	0	0	19.35	25.2	0	0	13.176	0	12.765	0	48.685	100	100	46.56	44.368	33.672	29.7	19.276	29.593	34.037	35	33.948
ERS025947	Sh08-2354	1	1b	2008	Burkina Faso	clinical isolate	0	0	0	0	100	100	8.432	37.632	0	100	19.35	25.2	0	0	26.901	0	17.75	0	49.068	100	44.368	59.267	100	35.616	65.6	18.644	71.9	89.8	98.7	32.752
ERS025949	Sh08-3483	2	3a	2008	French Guiana	clinical isolate	0	99.6	86.4	56.43	65	100	8.432	0	100	0	19.35	25.2	0	0	26.901	100	17.75	0	48.685	100	44.368	59.267	100	35.616	66.2	19.276	71.3	89.1	99.3	33.948
ERS025950	Sh08-4122	1	1c	2008	Madagascar	clinical isolate	0	99.6	86.4	56.43	100	100	100	0	100	0	19.35	25.2	0	0	13.176	100	17.75	0	49.068	100	44.368	59.267	100	33.672	68.1	19.276	100	75.1	69.696	33.948
ERS025951	Sh08-5585	3	2a	2008	Haiti	clinical isolate	0	99.2	86.4	56.43	100	100	100	0	100	0	19.35	25.2	0	0	26.901	100	17.75	0	49.068	100	44.368	59.267	100	33.672	68.1	19.276	100	75.1	69.696	33.948
ERS025952	Sh09-0167	1	1b	2009	Senegal	clinical isolate	0	0	0	0	65	100	8.432	0	0	0	19.35	25.2	0	0	26.901	0	17.75	0	48.685	100	44.368	59.267	99.7	35.616	66.2	19.276	71.3	89.1	99.3	33.948
ERS025953	Sh09-1522	1	2b	2009	Algeria	clinical isolate	0	0	0	0	0	0	8.432	0	0	0	19.35	25.2	0	0	26.901	0	17.75	0	27.544	32.536	14.136	12.348	8.74	33.672	29.7	19.276	29.593	34.037	35	33.948
ERS025954	Sh09-1985	1	1c	2009	Ivory Coast	clinical isolate	0	99.6	86.4	56.43	0	0	8.432	0	100	0	19.35	25.2	0	0	26.901	100	17.75	0	27.544	32.536	44.368	59.267	100	33.672	29.7	19.276	29.593	34.037	35	33.948
ERS025955	Sh09-2087	3	2a	2009	Mayotte	clinical isolate	0	99.6	86.4	56.43	0	0	100	0	0	0	19.35	25.2	0	0	26.901	0	17.75	0	27.544	32.536	14.136	12.348	8.74	33.672	68.1	19.276	100	75.1	69.696	33.948
ERS025956	Sh09-4409	2	3a	2009	Togo	clinical isolate	0	99.6	86.4	56.43	65	100	8.432	0	100	0	19.35	25.2	0	0	26.901	100	17.75	0	48.685	100	44.368	59.073	99.7	35.616	66.2	19.276	71.3	89.1	98.7	33.948
ERS025959	Sh09-5516	7	4av	2009	Congo	clinical isolate	0	99.6	86.4	56.43	0	0	100	0	0	0	19.35	25.2	0	0	13.176	0	17.75	0	48.685	100	44.368	59.267	100	33.672	68.1	19.276	100	75.1	69.696	33.948
ERS025961	Sh09-6787	3	2a	2009	Comores	clinical isolate	0	99.6	86.4	56.43	0	0	100	0	100	0	19.35	25.2	0	0	26.901	40.549	17.75	0	27.544	32.536	14.136	12.348	8.74	33.672	68.1	19.276	100	75.1	69.696	33.948
ERS025962	Sh09-6999	3	Xv	2009	Cameroon	clinical isolate	0	0	0	0	0	0	8.432	0	0	0	19.35	25.2	0	0	26.901	0	17.75	0	48.685	100	100	46.56	44.368	33.672	29.7	19.276	29.593	34.037	35	33.948
ERS025964	Sh09-9407	3	Yv	2009	Mali	clinical isolate	0	0	0	0	65	100	8.432	0	0	0	19.35	25.2	0	0	26.901	0	17.75	0	48.321	99.6	100	46.56	44.368	35.616	66.2	19.276	71.3	89.1	99.3	33.948
ERS093712	Tunis 38.17	3	2a	1977	Tunisia	clinical isolate	0	0	0	0	0	0	8.432	0	0	0	19.35	25.2	0	0	13.176	0	17.75	0	48.685	100	14.136	12.348	8.74	33.672	29.7	19.276	29.593	34.037	35	33.948
ERS093691	Yah- 104.70	3	Xv	1970	Cameroon	clinical isolate	0	100	86.4	56.43	0	0	10.885	37.632	0	100	19.35	25.2	0	0	13.176	100	17.75	0	100	50.29	44.368	59.267	100	33.672	29.7	19.276	29.593	34.037	35	33.948
ERS033375	YSH6000	3	2a		Japan		0	99.6	86.4	56.43	0	0	8.432	0	100	0	19.35	25.2	0	0	26.901	100	17.75	0	27.544	32.536	44.368	59.267	100	33.672	29.7	19.276	29.593	34.037	35	33.948
